# Supplementary material for: Basalt derived from highly refractory mantle sources during early Izu-Bonin-Mariana arc development
Source: Nat Commun. 2021 Mar 19;12:1723. doi: 10.1038/s41467-021-21980-0 (PMC7979767; doi:10.1038/s41467-021-21980-0)
Supplement: Supplementary file 2 — Source data [file 41467_2021_21980_MOESM2_ESM.xlsx]

## Sheet: Supplementary Table 1
Supplementary Table 1. Major and trace element compositions for clinopyroxene in Unit 1.
Sample	E70R2W56-01	E70R2W56-02	E70R2W56-03	E70R2W56-04	E70R2W56-05	E70R2W56-06	E70R2W56-07	E70R2W56-08	E70R2W56-09	E70R2W56-10	E70R2W56-11	E70R2W56-12	E70R2W56-13
Subunit	1a	1a	1a	1a	1a	1a	1a	1a	1a	1a	1a	1a	1a
Depth (mbsf)	1466.16	1466.16	1466.16	1466.16	1466.16	1466.16	1466.16	1466.16	1466.16	1466.16	1466.16	1466.16	1466.16
SiO2	51.9132	53.0752	51.698	51.9203	52.0822	51.494	52.2262	51.6467	52.3175	51.9701	51.8226	52.4344	52.1399
TiO2	0.3774	0.1831	0.2865	0.3111	0.3145	0.2791	0.26	0.2853	0.1911	0.2866	0.2035	0.3018	0.3906
Al2O3	4.131	1.9945	3.6051	3.2216	3.4144	3.541	3.3312	3.3463	2.096	2.9841	1.932	2.9237	2.9176
Cr2O3	1.0885	0.7797	1.2723	1.1548	1.2551	1.3157	1.1914	1.2456	0.7352	0.8196	0.6018	0.4168	0.0449
FeO	4.8497	4.5512	4.499	4.5358	4.4964	4.4463	4.4231	4.7177	4.3264	4.5731	4.3325	5.1773	6.6378
MnO	0.1338	0.1306	0.1337	0.1251	0.1222	0.1256	0.1208	0.1212	0.1287	0.1178	0.1087	0.1511	0.1711
MgO	17.636	18.9147	17.2313	17.6046	17.0828	17.1648	17.3926	17.1405	18.5314	17.3574	17.8134	17.4099	16.9788
CaO	20.108	20.2638	20.897	20.8942	20.9264	21.2868	21.1595	20.1276	20.7007	21.0831	21.0185	20.7601	20.2352
Na2O	0.1678	0.1449	0.2071	0.188	0.2042	0.1896	0.1879	0.1815	0.1646	0.187	0.1581	0.1627	0.1798
Total	100.405	100.038	99.83	99.9555	99.8982	99.8429	100.293	98.8124	99.1916	99.3788	97.9911	99.7378	99.6957
Si4+	1.88335	1.92498	1.8881	1.89214	1.90283	1.88094	1.89817	1.90739	1.9135	1.90535	1.92244	1.91702	1.91435
Al3+(tet)	0.11665	0.07502	0.1119	0.10786	0.09717	0.11906	0.10183	0.09261	0.0865	0.09465	0.07756	0.08298	0.08565
Al3+(oct)	0.06	0.01025	0.04329	0.03053	0.04987	0.0334	0.04088	0.05306	0.00386	0.03431	0.00692	0.04302	0.04061
Ti4+	0.0103	0.00499	0.00787	0.00853	0.00864	0.00767	0.00711	0.00792	0.00526	0.0079	0.00568	0.0083	0.01079
Cr3+	0.03122	0.02236	0.03674	0.03327	0.03626	0.038	0.03424	0.03637	0.02126	0.02376	0.01765	0.01205	0.0013
Fe3+	0.01664	0.04261	0.0308	0.04029	0.00823	0.04576	0.02573	0.000329114	0.06254	0.03407	0.053	0.02285	0.03496
Fe2+	0.1305	0.09544	0.10661	0.09795	0.12916	0.09007	0.10871	0.14539	0.06979	0.10615	0.08141	0.13546	0.16886
Mn2+	0.00411	0.00401	0.00414	0.00386	0.00378	0.00389	0.00372	0.00379	0.00399	0.00366	0.00342	0.00468	0.00532
Mg2+	0.95377	1.02264	0.93812	0.95638	0.93038	0.93464	0.94233	0.94365	1.01037	0.94863	0.98508	0.94885	0.92928
Ca2+	0.78166	0.7875	0.81776	0.8159	0.81922	0.83315	0.82404	0.7965	0.81126	0.82823	0.83547	0.81327	0.79607
Na1+	0.0118	0.01019	0.01467	0.01328	0.01447	0.01343	0.01324	0.013	0.01167	0.01329	0.01137	0.01153	0.0128
100*Mg/(Mg+Fe2+)	87.9643	91.4639	89.7955	90.7097	87.8098	91.2102	89.6569	86.6497	93.5389	89.9363	92.3666	87.5073	84.6231
Wo (%)	41.8911	41.3259	43.9069	43.6254	43.6042	44.8445	43.9469	42.2426	42.8916	43.9843	43.9267	42.8584	42.0266
En (%)	51.115	53.6656	50.3689	51.137	49.5209	50.3075	50.2553	50.0469	53.4183	50.3783	51.7928	50.0032	49.059
Fs (%)	6.99397	5.00853	5.72423	5.23754	6.87489	4.84801	5.79779	7.71059	3.69006	5.63738	4.28052	7.13838	8.91444
Sc	114.922	88.5956	89.4071	91.6248	112.724	114.276	85.5975	95.089	91.2655	103.464	129.948	127.167	134.043
Ti	2157.67	1442.91	1631.8	1450.2	2114.55	2090.41	1451.16	1754.39	1697.29	1811.36	2449.63	2215.04	2777.61
V	255.082	183.77	198.198	176.607	254.364	260.617	181.893	213.18	210.739	223.269	283.082	278.726	352.02
Cr	7265.48	3648.99	3094.6	4446.09	7727.65	6269.69	4709.58	6196.54	6112.36	4250.84	6561.82	3231.97	840.116
Mn	976.087	1090.7	1083.02	1133.95	1050.46	935.568	1069.71	944.594	1020.5	1076.33	1076.65	1030.63	1589.41
Co	37.0988	43.5689	40.437	41.2512	38.8033	37.5357	39.9468	36.5405	38.1989	41.284	42.7236	42.8435	57.9129
Ni	249.46	249.311	235.766	264.825	253.419	233.095	259.924	241.149	255.879	238.298	258.041	215.385	196.578
Rb	0.0200043	0.0189092	0	0.0105932	0	0.0342746	0.0166852	0.0190631	0.0146369	0.0274445	0.0109007	0.0424051	0.0470816
Sr	6.93706	9.33263	7.01894	7.24493	6.95991	9.10268	6.62681	6.72349	6.61747	8.85431	10.9964	13.018	11.1857
Y	10.4122	6.75815	7.48328	6.96475	9.89581	8.7057	6.48487	7.6357	7.66207	8.06707	11.7146	9.73675	13.5909
Zr	6.31803	3.46686	3.77847	3.1907	5.37603	6.01226	2.94997	4.21866	3.57013	4.97562	9.42517	7.61889	6.91088
Nb	0.00601386	0.00414834	0.00353794	0.00533252	0.0106504	0.00665961	0.0119317	0.00646931	0.00542506	0.00713383	0.012163	0.0118336	0.00645214
Ba	0.0393005	0.045961	0.0356819	0	0.0149315	0.0425856	0	0.0215567	0.0513389	1.00328	0.129287	0.0370316	0.0844322
La	0.122704	0.0745088	0.0877081	0.0576175	0.0955071	0.115833	0.0569402	0.0797288	0.0774989	0.0938894	0.139197	0.10276	0.139652
Ce	0.650107	0.395391	0.457229	0.343704	0.552847	0.563247	0.353919	0.444956	0.463938	0.503289	0.80327	0.613553	0.698682
Pr	0.175373	0.0884503	0.10856	0.102809	0.146008	0.139483	0.0954493	0.116505	0.122548	0.139518	0.190939	0.162537	0.193948
Nd	1.37956	0.74013	0.947181	0.932203	1.15171	1.20717	0.781409	0.906362	0.947587	1.03938	1.61024	1.27442	1.6595
Sm	0.757291	0.514862	0.542086	0.53168	0.794567	0.659822	0.531083	0.613441	0.515943	0.593356	0.872992	0.685421	0.891321
Eu	0.270308	0.168161	0.212696	0.217294	0.301662	0.239863	0.196628	0.214651	0.230024	0.250106	0.377447	0.318808	0.388216
Gd	1.43192	0.874621	0.996774	0.868793	1.24988	1.13336	0.905171	0.957302	0.962145	1.12173	1.60548	1.23859	1.70605
Tb	0.274529	0.163702	0.193882	0.171718	0.237193	0.226832	0.173105	0.206192	0.195175	0.213412	0.292153	0.22184	0.326235
Dy	2.06886	1.29847	1.36589	1.35115	1.755	1.71558	1.12948	1.51508	1.43591	1.59046	2.20457	1.70597	2.664
Ho	0.419203	0.279716	0.318617	0.2567	0.429798	0.3821	0.269245	0.295847	0.333931	0.358817	0.453727	0.392681	0.561809
Er	1.20224	0.742312	0.878262	0.844437	1.135	1.04542	0.750989	0.934741	0.800529	1.08898	1.6093	1.15117	1.61198
Tm	0.168033	0.103396	0.116502	0.112769	0.163612	0.15148	0.112442	0.113018	0.121838	0.141704	0.192396	0.172856	0.22723
Yb	1.08133	0.769148	0.927941	0.767835	1.10112	0.840534	0.718709	0.895643	0.800272	0.953071	1.38261	1.15781	1.5329
Lu	0.159296	0.103857	0.113662	0.121772	0.153378	0.148119	0.0997871	0.117548	0.119376	0.135205	0.196607	0.167148	0.215239
Hf	0.408994	0.186415	0.19436	0.18503	0.259474	0.322788	0.20428	0.264089	0.245157	0.266892	0.516909	0.37976	0.369232
Ta	0.00316743	0.00313581	0	0	0	0.00471103	0.000983012	0.0018951	0	0.0020888	0.00166474	2.5831e-05	0.00272251
Pb	0.0090037	0.0255431	0.0526026	0.0302777	0	0.0176397	0.0110795	0.00337369	0.00460858	0.114274	0.0374261	0.0154035	0.12471
Th	0	0.0007342	0.00625283	0.000974054	0.00178451	0.00549269	0.0012026	0	0	0.00412494	0.0103976	0.0042672	0
U	0.000948423	0.00610452	0.00159814	0.00595673	0.00278098	0	0	0.00108192	0	0.00547591	0.0189685	0.0186952	0.016569
Supplementary Table 1. Continued
Sample	E70R2W56-14	E71R1W94-01	E71R1W94-02	E71R1W94-03	E71R1W94-04	E71R1W94-05	E71R1W94-06	E71R1W94-07	E71R1W94-08	E71R1W94-09	E71R1W94-10	E71R1W94-11	E71R1W94-12
Subunit	1a	1a	1a	1a	1a	1a	1a	1a	1a	1a	1a	1a	1a
Depth (mbsf)	1466.16	1471.04	1471.04	1471.04	1471.04	1471.04	1471.04	1471.04	1471.04	1471.04	1471.04	1471.04	1471.04
SiO2	52.458	52.898	50.685	51.335	51.485	51.79	51.232	51.622	53.713	51.246	51.274	51.335	51.377
TiO2	0.2746	0.375	0.699	0.369	0.577	0.463	0.395	0.506	0.255	0.471	0.57	0.523	0.381
Al2O3	2.9632	2.649	4.303	4.279	4.305	4.167	4.288	3.801	1.965	4.352	4.368	3.726	3.95
Cr2O3	0.7628	0.191	0.186	0.478	0.393	0.598	0.961	0.062	0.27	0.577	0.178	0.088	1.061
FeO	4.7898	6.791	7.034	5.575	6.221	5.892	5.283	7.687	6.491	5.371	6.146	7.74	5.443
MnO	0.1352	0.174	0.108	0.178	0.135	0.146	0.138	0.156	0.144	0.133	0.237	0.128	0.032
MgO	17.7931	18.204	15.716	16.594	15.944	16.786	15.7	15.992	18.161	16.05	16.078	16.156	16.067
CaO	20.4616	18.312	20.437	20.511	20.831	20.405	21.46	20.035	19.367	21.082	20.409	19.548	20.991
Na2O	0.1669	0.195	0.21	0.203	0.163	0.2	0.178	0.187	0.14	0.209	0.176	0.214	0.23
Total	99.8052	99.789	99.378	99.522	100.054	100.447	99.635	100.048	100.506	99.491	99.436	99.458	99.532
Si4+	1.9136	1.93382	1.87484	1.88463	1.88892	1.88587	1.88662	1.89853	1.95177	1.88558	1.89011	1.89751	1.89188
Al3+(tet)	0.0864	0.06618	0.12516	0.11537	0.11108	0.11413	0.11338	0.10147	0.04823	0.11442	0.10989	0.10249	0.10812
Al3+(oct)	0.04101	0.04797	0.06245	0.06979	0.07509	0.06472	0.07274	0.0633	0.03593	0.07433	0.07991	0.05984	0.06332
Ti4+	0.00753	0.01031	0.01945	0.01019	0.01592	0.01268	0.01094	0.014	0.00697	0.01303	0.0158	0.01454	0.01055
Cr3+	0.022	0.00552	0.00544	0.01387	0.0114	0.01722	0.02798	0.0018	0.00776	0.01679	0.00519	0.00257	0.03089
Fe3+	0.02013	0.00589	0.03344	0.02578	0.00435	0.02096	0.00349	0.02172	0.000476008	0.01214	0.00577	0.02634	0.00923
Fe2+	0.12599	0.20174	0.18416	0.14539	0.18654	0.15847	0.15921	0.21472	0.19678	0.15314	0.18371	0.21293	0.1584
Mn2+	0.00418	0.00539	0.00338	0.00554	0.0042	0.0045	0.0043	0.00486	0.00443	0.00415	0.0074	0.00401	0.000998126
Mg2+	0.96756	0.99205	0.8666	0.90814	0.87201	0.91118	0.86185	0.87675	0.98373	0.88034	0.88351	0.89021	0.88196
Ca2+	0.79978	0.71731	0.81002	0.80685	0.81891	0.79615	0.84677	0.78952	0.75406	0.83117	0.80613	0.77422	0.82823
Na1+	0.01181	0.01382	0.01506	0.01445	0.0116	0.01412	0.01271	0.01334	0.00986	0.01491	0.01258	0.01534	0.01642
100*Mg/(Mg+Fe2+)	88.4788	83.1009	82.4736	86.1997	82.3778	85.1849	84.4074	80.3274	83.3309	85.1821	82.7861	80.6978	84.7745
Wo (%)	42.2419	37.5339	43.5313	43.3702	43.6182	42.6708	45.3345	41.9738	38.978	44.5753	43.0315	41.24	44.324
En (%)	51.1035	51.9099	46.5717	48.8147	46.4462	48.8356	46.1417	46.6109	50.8501	47.2121	47.162	47.4182	47.1993
Fs (%)	6.65461	10.5561	9.89703	7.81504	9.93557	8.4936	8.52382	11.4153	10.1719	8.21259	9.80653	11.3419	8.47677
Sc	116.293	114	106.339	121.723	146.82	119.497	123.502	133.362	121.746	134.108	127.068	125.66	110.395
Ti	2332.74	3216.08	4225.61	4146.73	4641.28	4113.79	2319.86	4716.77	5183.82	4029.85	4489.83	3900.21	2281.49
V	299.013	345.39	400.984	403.508	444.584	394.123	280.497	468.493	514.437	403.262	430.92	419.28	249.812
Cr	1308.31	1095.68	237.592	868.892	1872.02	1348.39	6026.06	1476.99	489.764	2225.52	904.213	359.457	6232.45
Mn	1266.52	1474	1530.39	1307.27	1220.41	1250.98	1007.68	1570.22	2017.18	1069.92	1435.02	1643.91	988.283
Co	46.7565	47.5765	52.1705	46.6463	45.5464	43.6815	38.8566	52.4013	59.0337	39.7931	48.588	52.6587	38.6758
Ni	178.606	157.791	132.403	182.983	193.252	184.969	220.645	155.311	115.235	191.494	150.612	126.05	224.05
Rb	0.0456546	0.0090684	0.279961	0.166211	0.305117	0.00800277	0.0663662	1.46311	0.235982	0.0139754	0.0313355	0	0.784729
Sr	10.2726	6.16129	8.36532	7.84583	8.1858	6.90651	7.71187	62.103	7.14426	7.80115	7.05542	7.36732	9.08921
Y	12.5518	14.9049	15.2838	15.844	14.9361	13.534	9.8988	16.3435	20.1866	13.2352	16.6499	21.0109	8.27527
Zr	6.29559	8.43593	11.4706	12.2238	15.7885	11.3842	6.58743	14.0925	14.1866	12.7084	14.266	10.1794	5.61383
Nb	0.00777091	0.0155751	0.0130286	0.0205114	0.014082	0.00657473	0.0138263	0.00466639	0.00670472	0.0203236	0.00680809	0.0130242	0.00300795
Ba	0.101567	0.0830998	0.0690428	0.0235208	0.121062	0.13476	0.0694296	5.63278	0.113576	0.0689984	0.206056	0	0.64979
La	0.34658	0.1042	0.155506	0.135261	0.124562	0.136573	0.0925352	0.160597	0.199024	0.114294	0.159213	0.245571	0.090763
Ce	1.64699	0.724117	0.87574	0.967895	0.828971	0.819809	0.585589	0.852829	1.0227	0.814133	0.802724	1.14629	0.515517
Pr	0.324355	0.199882	0.199005	0.265182	0.232804	0.194271	0.149945	0.259269	0.25183	0.227411	0.241702	0.339218	0.127444
Nd	2.36344	1.6803	1.67261	1.84891	2.02917	1.56495	1.32268	2.19135	2.54541	1.96141	2.17162	2.52218	1.25748
Sm	1.10126	1.08217	1.20208	1.21092	1.22849	0.971392	0.834977	1.20117	1.50718	1.17404	1.3438	1.70682	0.75014
Eu	0.35964	0.396773	0.393076	0.48079	0.424886	0.349435	0.272361	0.522571	0.523626	0.375609	0.43472	0.484332	0.262157
Gd	1.80379	1.94389	1.83502	2.18888	1.96683	1.61409	1.36759	2.35386	2.55952	1.98599	1.90317	2.37566	1.21057
Tb	0.312949	0.347814	0.416209	0.375219	0.39556	0.29415	0.263763	0.395336	0.445025	0.346329	0.405405	0.555148	0.20377
Dy	2.41395	2.88876	2.79219	2.89573	2.75416	2.43526	1.91255	2.9693	3.57484	2.39869	2.95609	3.74967	1.70026
Ho	0.487173	0.604834	0.661305	0.697655	0.592783	0.544147	0.401436	0.668026	0.863198	0.577065	0.680429	0.890129	0.332728
Er	1.50936	1.65023	1.82229	1.97542	1.92444	1.69097	1.13337	1.99787	2.34878	1.51321	1.80796	2.41964	1.0488
Tm	0.18956	0.219073	0.241218	0.253694	0.279905	0.275291	0.195124	0.275109	0.297271	0.212662	0.262911	0.346976	0.139559
Yb	1.3142	1.54789	1.50717	1.86421	1.65972	1.58516	1.05132	1.72584	2.13033	1.35994	1.58974	2.27877	0.912795
Lu	0.181561	0.224062	0.257356	0.262936	0.23948	0.213449	0.142625	0.303151	0.324788	0.1813	0.256188	0.326132	0.112551
Hf	0.385702	0.515405	0.575946	0.640317	0.81764	0.48964	0.355982	0.896765	0.70809	0.80372	0.803612	0.519754	0.243681
Ta	0.000143001	0.00135882	0.00145961	0.00595436	0.00152912	0.00143123	0.00149295	0	0	0.0029324	0.0103342	0.00551312	0.00146278
Pb	0.049327	0.0340924	0.0559049	0	0.0246647	0	0.0263959	0.0804641	0.0431616	0.000118289	0	0	0.0579136
Th	0.0160861	0.00148573	0.00159843	0	0	0.00783309	0.00163259	0	0	0.00305379	0	0	0
U	0.0150424	0.00133276	0.00572006	0.00730709	0.00451296	0.00703125	0.0027927	0.00888077	0.0042992	0.00289648	0	0	0
Supplementary Table 1. Continued
Sample	E71R1W94-13	E71R1W94-14	E71R1W94-15	E72R1W78-01	E72R1W78-02	E72R1W78-03	E72R1W78-04	E72R1W78-05	E72R1W78-06	E72R1W78-07	E72R1W78-08	E72R1W78-09	E72R1W78-10
Subunit	1a	1a	1a	1b	1b	1b	1b	1b	1b	1b	1b	1b	1b
Depth (mbsf)	1471.04	1471.04	1471.04	1475.48	1475.48	1475.48	1475.48	1475.48	1475.48	1475.48	1475.48	1475.48	1475.48
SiO2	51.688	50.823	52.21	50.6151	50.7656	51.239	51.5361	51.2794	50.5117	51.917	52.4772	50.4727	50.2758
TiO2	0.603	0.571	0.576	0.7417	0.8055	0.6802	0.5913	0.7477	0.9544	0.6133	0.6522	0.9811	0.8228
Al2O3	3.499	4.121	3.397	4.3048	4.8582	4.3693	3.6742	4.1832	3.3804	3.5208	4.9413	3.5731	4.8059
Cr2O3	0.079	0.208	0.123	0.3596	0.6221	0.5513	0.2226	0.298	0.0171	0.0792	0.0505	0.0349	0.3037
FeO	7.977	6.519	7.085	7.0021	6.6957	6.7457	7.3011	6.4836	10.1653	7.4274	7.8286	10.5801	6.1216
MnO	0.172	0.121	0.167	0.1769	0.1701	0.1753	0.1811	0.1634	0.2578	0.183	0.207	0.2827	0.1192
MgO	15.693	15.71	17.175	15.4864	15.4864	15.753	15.7167	15.9201	14.5628	16.3462	15.104	15.1597	15.0844
CaO	19.85	20.805	19.231	21.3649	21.2326	20.9882	21.0328	21.5695	20.4482	20.5132	20.2588	19.1067	22.6593
Na2O	0.194	0.172	0.17	0.2687	0.2666	0.2757	0.2959	0.2283	0.2988	0.2498	0.79	0.2864	0.2675
Total	99.755	99.05	100.134	100.32	100.903	100.778	100.552	100.873	100.597	100.85	102.31	100.477	100.46
Si4+	1.91111	1.88454	1.90983	1.85682	1.85129	1.86947	1.88628	1.86716	1.86828	1.89152	1.88582	1.86652	1.83984
Al3+(tet)	0.08889	0.11546	0.09017	0.14318	0.14871	0.13053	0.11372	0.13284	0.13172	0.10848	0.11418	0.13348	0.16016
Al3+(oct)	0.0636	0.06465	0.0563	0.04296	0.06012	0.05737	0.04479	0.04669	0.01566	0.04271	0.09512	0.02227	0.04714
Ti4+	0.01677	0.01592	0.01585	0.02046	0.02209	0.01866	0.01628	0.02047	0.02655	0.0168	0.01763	0.02729	0.02264
Cr3+	0.00231	0.0061	0.00356	0.01043	0.01794	0.0159	0.00644	0.00858	0.000500075	0.00228	0.00143	0.00102	0.00879
Fe3+	0.00336	0.02524	0.01067	0.06798	0.04532	0.03943	0.05094	0.05274	0.0839	0.04753	0.03742	0.07616	0.07792
Fe2+	0.24331	0.17693	0.20608	0.14685	0.15889	0.16641	0.17255	0.1447	0.23055	0.17879	0.19786	0.25106	0.10943
Mn2+	0.00539	0.0038	0.00517	0.0055	0.00525	0.00542	0.00561	0.00504	0.00808	0.00565	0.0063	0.00886	0.00369
Mg2+	0.86495	0.86838	0.93654	0.84689	0.84187	0.85678	0.85752	0.86412	0.80294	0.88778	0.80911	0.83571	0.82289
Ca2+	0.78641	0.82662	0.75377	0.83982	0.82967	0.82052	0.82487	0.84154	0.8104	0.80081	0.78008	0.7571	0.88851
Na1+	0.01391	0.01237	0.01206	0.01911	0.01885	0.0195	0.021	0.01612	0.02143	0.01765	0.05505	0.02054	0.01898
100*Mg/(Mg+Fe2+)	78.0458	83.0739	81.9643	85.2228	84.123	83.7363	83.2489	85.6563	77.6921	83.237	80.3513	76.8984	88.2621
Wo (%)	41.5065	44.1588	39.7475	45.8026	45.3263	44.5036	44.4688	45.4796	43.9505	42.884	43.6516	41.0605	48.797
En (%)	45.6517	46.3897	49.3856	46.1886	45.9931	46.4706	46.2291	46.7001	43.546	47.5416	45.2766	45.3236	45.1928
Fs (%)	12.8418	9.45152	10.8668	8.00886	8.68053	9.02577	9.30211	7.82023	12.5035	9.57432	11.0717	13.616	6.01017
Sc	129.753	141.045	130.01	210.715	200.646	188.973	127.355	194.635	131.002	179.802	138.691	112.746	180.573
Ti	4150.52	5321.11	3880.71	6638.16	5561.76	6191.11	4486.68	5894.64	6918.94	5640.71	4717.51	5674	6478.83
V	436.589	503.863	381.811	594.95	558.242	565.853	430.971	555.863	600.964	514.776	449.233	482.638	562.43
Cr	656.42	455.448	1307.72	3478.61	3006.58	3123.46	564.94	2731.45	207.384	2924.12	1139.75	211.66	2899.67
Mn	1448.21	1634.27	1166.58	1269.25	1393.42	1263.42	2012.6	1293.97	2086.97	1135.67	1197.24	1520.23	1264.55
Co	50.0792	56.5983	43.1385	45.2199	50.5811	46.4094	61.4755	48.6876	61.3468	43.6923	44.1618	48.849	47.68
Ni	135.606	114.471	169.785	136.916	150.132	142.83	141.595	153.554	114.417	138.294	139.711	116.43	157.507
Rb	0.096333	0.00974027	0.0720125	0	0.0130772	0.00961034	0.0171092	0	0	0.00586894	0.00264399	0	0.104354
Sr	7.25759	7.86154	7.44516	8.152	7.86145	7.99966	7.48849	8.11498	9.05466	20.975	8.47857	7.45202	22.0848
Y	14.9366	17.5352	13.6494	20.3038	21.715	22.135	19.9154	21.8049	28.815	19.4058	19.4837	21.8221	23.3048
Zr	13.2572	15.0917	12.7311	25.3558	19.6046	23.1015	11.2272	21.2076	21.3422	23.6577	17.9282	18.3837	26.4254
Nb	0.00340611	0.0238519	0.0220696	0.014778	0.0111911	0.0232154	0	0.0161984	0.00286733	0.0216899	0	0.0115645	0.0260383
Ba	0.431597	0	0.0208836	0.0114705	0.0487807	0.00773436	0.0777999	0	0.0486811	0.154411	0.0676632	0	0.398146
La	0.109177	0.146966	0.154666	0.185863	0.14848	0.153781	0.119649	0.175435	0.22776	0.162763	0.17305	0.176079	0.19475
Ce	0.839709	0.970485	0.796769	1.12504	0.951824	1.04943	0.837475	1.03695	1.39257	1.05939	1.05976	1.02562	1.24842
Pr	0.209012	0.260408	0.219548	0.309384	0.265056	0.288858	0.224812	0.318328	0.418033	0.278829	0.305139	0.302704	0.388546
Nd	2.02176	2.51848	1.93902	2.66434	2.45838	2.66514	2.06947	2.69359	3.56234	2.28751	2.61007	2.59051	2.9219
Sm	1.0197	1.31571	0.913721	1.4526	1.31882	1.59337	1.31864	1.51222	2.10279	1.46706	1.53872	1.61587	1.85329
Eu	0.378479	0.405027	0.463241	0.621863	0.59607	0.604249	0.524439	0.592348	0.73793	0.547428	0.599902	0.594965	0.637892
Gd	2.00823	1.96394	1.79033	2.66915	2.88089	2.81534	2.44003	2.91189	3.57546	2.64415	2.57267	2.74569	2.89557
Tb	0.355649	0.495297	0.337062	0.518513	0.549709	0.542439	0.489168	0.545447	0.727017	0.473354	0.505192	0.533218	0.576863
Dy	2.97483	3.19975	2.59203	3.78843	4.07265	3.88762	3.74881	4.05495	5.34064	3.58239	3.67764	3.95299	4.08156
Ho	0.606755	0.741562	0.564419	0.903028	0.869695	0.855328	0.862022	0.826047	1.14471	0.785343	0.799783	0.887446	0.906858
Er	1.86785	2.0131	1.6893	2.20791	2.6143	2.83012	2.48435	2.63025	3.45188	2.29202	2.39706	2.46384	2.5659
Tm	0.258363	0.272749	0.237304	0.326961	0.33673	0.336925	0.35017	0.392713	0.467797	0.292395	0.35818	0.342642	0.397187
Yb	1.74792	2.06646	1.36656	2.10338	2.46119	2.26478	2.22732	2.69779	2.82829	2.06389	2.00124	2.49846	2.74284
Lu	0.256165	0.27058	0.204776	0.377317	0.366163	0.357831	0.345655	0.377946	0.45936	0.31492	0.292382	0.375917	0.389699
Hf	0.737049	0.960389	0.696464	1.38691	1.09294	1.25357	0.563151	1.29658	1.07001	1.27609	1.01674	0.973354	1.25707
Ta	0.00588861	0	0.0054868	0.00261977	0.00106777	0	0	0.00603138	0.00345678	0.00133465	0.00555711	0.00133092	0.000171684
Pb	0.107918	0.0173318	0	0.00116578	0.00354592	0.166337	0	0.013419	0.000207811	0.0489296	0.0206487	0.0173747	0.058844
Th	0.00160572	0	0	0	0	7.66295e-05	0	0.0042587	0	0.00469568	0.00502584	0.00178569	0.00468041
U	0.00289825	0.00146435	0	0.00108783	0	0.0025169	0.000865694	0.00028835	0	0	0.000183342	0	0.0022878
Supplementary Table 1. Continued
Sample	E72R1W78-11	E72R1W78-12	E72R1W78-13	E72R1W78-14	E72R1W78-15	E73R2W61-01	E73R2W61-02	E73R2W61-04	E73R2W61-06	E74R2W15-01	E74R2W15-02	E74R2W15-01	E74R2W15-02
Subunit	1b	1b	1b	1b	1b	1b	1b	1b	1b	1c	1c	1c	1c
Depth (mbsf)	1475.48	1475.48	1475.48	1475.48	1475.48	1486.2	1486.2	1486.2	1486.2	1495.63	1495.63	1495.63	1495.63
SiO2	51.2498	51.2502	50.9385	51.712	49.7509	49.722	48.5556	49.2877	47.9931	52.027	52.721	52.027	52.721
TiO2	0.5763	0.6822	0.8395	0.5383	0.8389	0.988	1.0116	1.0952	0.8112	0.473	0.508	0.473	0.508
Al2O3	4.0203	4.482	3.4295	3.1774	5.3818	5.303	4.5844	4.9886	5.0961	2.649	2.586	2.649	2.586
Cr2O3	0.2166	0.1282	0.0072	0.1245	0.6828	0.309	0.1334	0.0814	0.2458	0.069	0.215	0.069	0.215
FeO	6.8632	6.1712	10.2119	7.3756	6.0128	7.909	12.9849	10.3613	8.9634	8.782	6.368	8.782	6.368
MnO	0.1666	0.129	0.2497	0.1668	0.146	0.195	0.3045	0.2173	0.204	0.247	0.162	0.247	0.162
MgO	16.5192	15.5981	14.7885	16.2678	15.4215	13.749	12.4937	13.185	13.4317	17.016	16.587	17.016	16.587
CaO	19.8658	21.8731	20.1881	21.1241	21.8689	21.545	18.8881	21.4431	20.9779	17.516	20.817	17.516	20.817
Na2O	0.28	0.2283	0.3122	0.2617	0.2486	0.296	0.3996	0.2966	0.2798	0.218	0.178	0.218	0.178
Total	99.7578	100.542	100.965	100.748	100.352	100.016	99.3558	100.956	98.003	98.997	100.142	98.997	100.142
Si4+	1.88196	1.8713	1.87529	1.88622	1.82036	1.84335	1.83956	1.82359	1.81936	1.93283	1.93186	1.93283	1.93186
Al3+(tet)	0.11804	0.1287	0.12471	0.11378	0.17964	0.15665	0.16044	0.17641	0.18064	0.06717	0.06814	0.06717	0.06814
Al3+(oct)	0.05597	0.0642	0.02411	0.02283	0.05247	0.07508	0.04428	0.04114	0.04707	0.04882	0.04356	0.04882	0.04356
Ti4+	0.01592	0.01873	0.02324	0.01477	0.02308	0.02755	0.02882	0.03047	0.02313	0.01322	0.014	0.01322	0.014
Cr3+	0.00629	0.0037	0.000209577	0.00359	0.01975	0.00906	0.004	0.00238	0.00737	0.00203	0.00623	0.00203	0.00623
Fe3+	0.04388	0.0395	0.07619	0.07633	0.07889	0.03869	0.08387	0.09322	0.10052	0.0056	0.003	0.0056	0.003
Fe2+	0.16689	0.14895	0.23822	0.14866	0.10511	0.20653	0.32755	0.22739	0.18366	0.26726	0.19215	0.26726	0.19215
Mn2+	0.00518	0.00399	0.00779	0.00515	0.00453	0.00612	0.00977	0.00681	0.00655	0.00777	0.00503	0.00777	0.00503
Mg2+	0.90427	0.849	0.81159	0.88454	0.84115	0.75984	0.70559	0.72721	0.75903	0.94235	0.90605	0.94235	0.90605
Ca2+	0.78166	0.85576	0.79636	0.82561	0.85739	0.85586	0.76676	0.8501	0.85211	0.69726	0.81734	0.69726	0.81734
Na1+	0.01994	0.01616	0.02229	0.01851	0.01764	0.02128	0.02935	0.02128	0.02057	0.0157	0.01265	0.0157	0.01265
100*Mg/(Mg+Fe2+)	84.4195	85.0742	77.3081	85.6114	88.8922	78.6283	68.2957	76.1795	80.5175	77.9053	82.5032	77.9053	82.5032
Wo (%)	42.1876	46.1646	43.1359	44.4158	47.5364	46.9678	42.5999	47.1049	47.4766	36.5657	42.6691	36.5657	42.6691
En (%)	48.8049	45.8	43.9605	47.5864	46.636	41.6984	39.2018	40.2952	42.2906	49.4188	47.2997	49.4188	47.2997
Fs (%)	9.00745	8.03539	12.9035	7.99779	5.82756	11.3338	18.1983	12.5999	10.2329	14.0155	10.0311	14.0155	10.0311
Sc	143.598	178.97	132.358	151.624	123.391	137.583	126.002	217.603	184.867	122.54	156.713	122.54	156.713
Ti	5262.88	6687.95	4862.7	5245.64	5439.47	6730.99	7482.13	11797.2	8193.11	3911.54	4969.8	3911.54	4969.8
V	483.349	579.443	455.815	489.757	468.145	556.236	696.031	1020.08	738.95	398.647	537.466	398.647	537.466
Cr	697.343	2271.28	787.009	1920.59	486.933	1300.28	410.224	936.999	1199.36	46.9692	112.457	46.9692	112.457
Mn	1415.42	1200.27	1307.71	1132.21	1177.56	1202.94	2233.05	2908.25	1793.17	2742.91	1675.56	2742.91	1675.56
Co	48.3803	45.8941	47.2493	44.3859	46.1847	43.9607	67.1746	73.3613	58.1214	79.1502	56.0634	79.1502	56.0634
Ni	127.079	150.589	129.615	150.926	143.93	100.082	77.3209	40.6037	93.6572	118.918	110.723	118.918	110.723
Rb	0	0.0112013	0.155392	0.0100637	0.0199538	0.360787	3.94535	0.100257	0.222303	0.0102277	0.0244266	0.0102277	0.0244266
Sr	11.5256	8.40429	25.307	8.73795	11.697	44.1465	14.9328	11.0681	11.4525	4.08989	7.86679	4.08989	7.86679
Y	19.9971	21.5149	18.2407	19.2279	18.0175	20.1469	29.0574	40.6594	34.0414	17.8227	23.0376	17.8227	23.0376
Zr	17.645	25.8437	15.1484	19.8869	20.4717	34.7532	32.4204	48.3319	35.7736	6.0753	12.1082	6.0753	12.1082
Nb	0.00114699	0.0162937	0.0109248	0.00219766	0.00762673	0.0488574	0.0145906	0.0353512	0.0342565	0.00335852	0.00968905	0.00335852	0.00968905
Ba	0.0805292	0.0504597	0.127791	0.0199107	0.183845	1.07059	1.97846	0.0736963	14.1143	0.0683408	0.196372	0.0683408	0.196372
La	0.153581	0.194336	0.139311	0.156657	0.172138	0.257048	0.2565	0.417989	0.668047	0.0983974	0.173318	0.0983974	0.173318
Ce	0.978113	1.16381	0.899293	1.00486	0.961629	1.42497	1.67315	2.57252	3.00371	0.581192	1.1027	0.581192	1.1027
Pr	0.280775	0.320279	0.269864	0.304305	0.271567	0.373634	0.47445	0.667443	0.663582	0.145027	0.272368	0.145027	0.272368
Nd	2.35632	2.82847	2.18413	2.38441	2.46068	2.966	3.87517	5.78134	4.93572	1.46914	2.0746	1.46914	2.0746
Sm	1.50993	1.64278	1.35177	1.41101	1.33236	1.6414	2.00314	3.12191	2.63424	1.15519	1.62377	1.15519	1.62377
Eu	0.535071	0.609632	0.516556	0.533528	0.515219	0.592387	0.82656	1.20631	0.825365	0.416736	0.550931	0.416736	0.550931
Gd	2.51926	2.91712	2.35325	2.39434	2.26993	2.68475	3.8529	5.25058	4.40765	2.18213	3.07654	2.18213	3.07654
Tb	0.47032	0.497436	0.479926	0.476717	0.451885	0.480447	0.649688	0.998804	0.860314	0.404453	0.508515	0.404453	0.508515
Dy	3.96798	3.99658	3.31896	3.58507	3.3247	3.46053	5.43021	7.34742	5.98669	3.2596	4.03897	3.2596	4.03897
Ho	0.800531	0.866355	0.769981	0.740823	0.690012	0.8139	1.20603	1.61923	1.38796	0.689615	0.914295	0.689615	0.914295
Er	2.30641	2.52445	2.18081	2.13944	2.20628	2.33148	3.43835	4.82576	4.3064	1.99677	2.82425	1.99677	2.82425
Tm	0.346885	0.342593	0.321112	0.31793	0.296817	0.322149	0.54505	0.72244	0.591633	0.322019	0.399897	0.322019	0.399897
Yb	2.06643	2.41148	2.06138	2.07261	1.6977	2.22249	3.29692	4.59367	3.84805	2.63543	2.79658	2.63543	2.79658
Lu	0.336804	0.354272	0.330273	0.278995	0.285156	0.339944	0.484635	0.756889	0.62347	0.371977	0.371214	0.371977	0.371214
Hf	1.06558	1.42827	0.836525	1.14169	1.15345	1.31424	1.59495	2.17956	1.66998	0.369336	0.718462	0.369336	0.718462
Ta	0	0.00729484	0	0.00557008	0	0.00848342	0	0.0112589	0.00362462	0	0.00281084	0	0.00281084
Pb	0.00985281	0.0261016	0.0198091	0.0234525	0.027456	0.105677	0.169009	0.0757193	1.12949	0	0.0127538	0	0.0127538
Th	0	0.00115564	0.00955779	0.00159017	0	0.0041399	0.00350617	0.00283638	0.0161708	0	0.00155247	0	0.00155247
U	0.00261164	0.00631985	0.00174648	0.000362521	0	0.0218564	0.0115134	0.00365728	0.0189324	0	0.00139843	0	0.00139843
Supplementary Table 1. Continued
Sample	E74R2W15-03	E74R2W15-04	E74R2W15-05	E74R2W15-06	E74R2W15-07	E74R2W15-08	E74R2W15-09	E75R1W26-29-01	E75R1W26-29-02	E75R1W26-29-03	E75R1W26-29-04	E75R1W26-29-05	E76R2W23-01
Subunit	1c	1c	1c	1c	1c	1c	1c	1c	1c	1c	1c	1c	1c
Depth (mbsf)	1495.63	1495.63	1495.63	1495.63	1495.63	1495.63	1495.63	1504.06	1504.06	1504.06	1504.06	1504.06	1508.44
SiO2	52.258	53.827	51.143	52.74	53.456	52.013	52.081	51.465	49.642	50.923	50.307	49.972	50.226
TiO2	0.556	0.343	0.678	0.313	0.278	0.627	0.535	0.609	0.884	0.653	1.106	1.006	0.807
Al2O3	2.838	1.527	2.863	1.874	1.289	2.836	2.892	2.707	4.753	3.511	4.127	4.19	4.729
Cr2O3	0.062	0.052	0.049	0.176	0.002	0.055	0.025	0.15	0.348	0.159	0.364	0.325	0.378
FeO	8.144	8.323	11.421	6.553	8.455	10.886	8.081	9.234	8.812	7.752	8.548	8.941	7.285
MnO	0.262	0.316	0.28	0.141	0.199	0.314	0.228	0.323	0.232	0.201	0.254	0.235	0.209
MgO	16.18	17.619	15.655	17.483	17.455	16.388	15.58	15.144	13.91	14.616	14.411	13.912	14.187
CaO	19.593	18.739	16.935	19.84	18.835	16.808	20.522	19.428	19.864	20.818	20.036	20.315	21.194
Na2O	0.201	0.173	0.241	0.218	0.149	0.223	0.202	0.273	0.278	0.262	0.305	0.278	0.239
Total	100.094	100.919	99.265	99.338	100.118	100.15	100.146	99.333	98.723	98.895	99.458	99.174	99.254
Si4+	1.92467	1.96032	1.91537	1.94135	1.96319	1.9244	1.92058	1.92123	1.86783	1.90483	1.87717	1.87431	1.87241
Al3+(tet)	0.07533	0.03968	0.08463	0.05865	0.03681	0.0756	0.07942	0.07877	0.13217	0.09517	0.12283	0.12569	0.12759
Al3+(oct)	0.04788	0.02586	0.04176	0.02266	0.01899	0.04807	0.04628	0.04034	0.07862	0.05963	0.05868	0.05955	0.08021
Ti4+	0.0154	0.00939	0.0191	0.00866	0.00768	0.01745	0.01484	0.0171	0.02501	0.01837	0.03104	0.02838	0.02263
Cr3+	0.00181	0.0015	0.00145	0.00512	5.80744e-05	0.00161	0.000728921	0.00443	0.01035	0.0047	0.01074	0.00964	0.01114
Fe3+	0.0092	0.00575	0.02072	0.02909	0.01301	0.00702	0.01718	0.01957	0.01345	0.01309	0.0134	0.01997	0.00826
Fe2+	0.24165	0.24775	0.337	0.17264	0.24668	0.32982	0.23204	0.26872	0.26384	0.22942	0.25335	0.2605	0.21887
Mn2+	0.00817	0.00975	0.00888	0.0044	0.00619	0.00984	0.00712	0.01021	0.00739	0.00637	0.00803	0.00747	0.0066
Mg2+	0.88833	0.95653	0.874	0.95933	0.9556	0.90385	0.85646	0.84275	0.7802	0.81501	0.8016	0.77785	0.78841
Ca2+	0.77321	0.73125	0.67959	0.78253	0.74118	0.66634	0.8109	0.77712	0.80085	0.8344	0.80109	0.81644	0.8466
Na1+	0.01435	0.01222	0.0175	0.01556	0.01061	0.016	0.01444	0.01976	0.02028	0.019	0.02207	0.02022	0.01728
100*Mg/(Mg+Fe2+)	78.6147	79.4275	72.1718	84.7487	79.4823	73.2651	78.6826	75.823	74.7289	78.034	75.9846	74.9121	78.2712
Wo (%)	40.6272	37.7804	35.946	40.8737	38.1374	35.0702	42.6922	41.1483	43.409	44.4109	43.1611	44.0182	45.6664
En (%)	46.6756	49.4193	46.2289	50.1088	49.17	47.5711	45.0912	44.623	42.2897	43.3784	43.1887	41.9373	42.5275
Fs (%)	12.6972	12.8002	17.8251	9.01747	12.6926	17.3588	12.2166	14.2287	14.3013	12.2107	13.6502	14.0445	11.8061
Sc	136.319	100.971	121.956	99.3602	99.8622	125.203	160.075	142.491	164.897	145.091	122.476	174.557	156.248
Ti	3730.92	2432.2	5014.07	2337.66	2430.95	4593.17	5587.54	5828.87	6815.79	5922.52	8008.31	5958.53	6900.92
V	406.288	275.051	476.806	269.379	278.956	464.865	569.159	540.034	647.33	577.276	625.696	591.156	640.963
Cr	626.702	276.714	17.6749	1094	437.761	57.7893	62.6648	1149.69	1075.3	808.025	132.612	1681.54	822.504
Mn	1497.78	1648.75	2458.43	1370.06	1487.42	2094.58	1855.59	1873.03	2199.02	1820.72	4613.1	2069.24	2273.62
Co	48.8162	51.8702	70.343	47.3777	48.9522	61.1496	61.546	55.3077	63.5651	58.2594	88.8644	62.6181	69.368
Ni	126.952	122.79	94.2863	150.446	130.115	101.726	103.181	87.1491	82.2136	91.7788	59.896	90.7836	88.5969
Rb	0.00475184	0	0.004161	0	0.0132804	0	0	0.0696311	0.0359082	0.0105653	1.14861	0.0840117	0.0109603
Sr	6.03805	4.67148	4.42019	5.2278	5.27362	4.37028	7.13974	9.08852	9.45805	7.34812	23.7959	7.26091	7.25473
Y	14.3485	10.2611	20.1256	9.03412	9.99879	19.4121	21.6787	27.9871	24.4528	20.7723	74.3401	21.4957	27.8571
Zr	6.76413	3.23313	9.29273	2.87034	3.77032	9.22728	12.5759	28.6345	17.7975	14.9416	71.5736	15.8206	20.3631
Nb	0.0125776	0.00579822	0.00305093	0	0.00291828	0.00311182	0.00680814	0.0558099	0.0167313	0.017293	0.241548	0.0102906	0.0144309
Ba	0.0212308	0	0	0	0	0.209631	0.0205295	0.068051	0.455214	0.0238358	2.6109	0.0469112	0.0496179
La	0.0875367	0.0570617	0.0851915	0.0510925	0.0655025	0.103355	0.186781	0.801677	0.213989	0.135509	2.56948	0.235027	0.234272
Ce	0.550861	0.340604	0.672564	0.412359	0.384855	0.673574	1.17175	3.18248	1.18198	1.01837	10.9609	1.15672	1.52492
Pr	0.183565	0.121235	0.192449	0.0979545	0.11074	0.19344	0.303577	0.562395	0.286352	0.321955	2.10004	0.259585	0.435012
Nd	1.73326	0.977295	1.7655	0.889115	0.983903	1.47267	2.94403	4.05979	2.74424	2.46142	14.1319	2.51748	3.18033
Sm	0.943981	0.562623	1.40891	0.576085	0.580247	1.30599	1.49218	1.77145	1.78713	1.30629	6.21648	1.49502	1.81722
Eu	0.332133	0.299955	0.375105	0.236115	0.315214	0.457615	0.518615	0.641499	0.617577	0.592076	1.72861	0.583074	0.740015
Gd	1.71162	1.08496	2.3767	1.01105	1.21119	2.30806	2.95036	3.44108	3.21641	2.77438	9.51366	3.10635	3.03495
Tb	0.321279	0.264698	0.496616	0.211486	0.260266	0.43565	0.515505	0.681931	0.505296	0.465014	1.83486	0.514189	0.689481
Dy	2.58054	1.86369	3.50817	1.54845	2.07674	3.42077	3.736	4.92977	4.22529	3.73627	14.6041	3.84844	5.04375
Ho	0.566694	0.408936	0.793462	0.337222	0.377343	0.726536	0.906927	1.09075	0.954897	0.874098	2.8426	0.883872	1.07676
Er	1.78725	1.27998	2.50478	0.990651	1.19172	2.1703	2.47761	3.14174	2.90932	2.59752	8.43273	2.72536	3.40859
Tm	0.244041	0.185485	0.372771	0.138033	0.190742	0.372699	0.388601	0.450311	0.373196	0.324196	1.32056	0.366738	0.509807
Yb	1.58026	1.19969	2.34499	1.12539	1.0974	2.12453	2.33007	3.18446	2.83525	2.33852	8.59289	2.61284	3.15801
Lu	0.209928	0.168878	0.349897	0.13974	0.184993	0.35463	0.36272	0.468911	0.433636	0.343187	1.34231	0.378811	0.47315
Hf	0.427582	0.200734	0.506561	0.202358	0.236744	0.543993	0.830315	1.14415	1.02886	0.698098	2.45506	0.916019	1.14182
Ta	0	0	0	0	0.00127397	0	0	0.0111942	0.00144595	0.00597454	0.0410614	0.00444565	0.0047731
Pb	0	0	0	0	0.0225348	0.0495644	0	0.0147433	0	0.0337837	0.113755	0	0
Th	0	0	0	0	0	0	0.00163899	0.0219649	0.00161068	0	0.0724534	0	0.00879968
U	0	0	0	0	0	0	0	0.00701416	0	0	0.0129381	0.00146855	0
Supplementary Table 1. Continued
Sample	E76R2W23-02	E76R2W23-03	E76R2W23-04	E76R2W23-05	E76R2W23-06	E76R2W23-07	E76R2W23-08	E76R2W23-09	E76R2W23-10	E76R2W23-11	E76R2W23-12	E77R2W32-01	E77R2W32-02
Subunit	1c	1c	1c	1c	1c	1c	1c	1c	1c	1c	1c	1c	1c
Depth (mbsf)	1508.44	1508.44	1508.44	1508.44	1508.44	1508.44	1508.44	1508.44	1508.44	1508.44	1508.44	1512.46	1512.46
SiO2	50.945	50.538	51.182	51.392	51.421	50.818	51.027	50.542	51.413	50.46	51.137	52.0366	52.5106
TiO2	0.652	0.646	0.716	0.614	0.667	0.647	0.802	0.791	0.57	0.804	0.664	0.5694	0.404
Al2O3	3.147	4.318	3.155	3.431	3.205	4.369	3.659	3.338	3.096	3.842	3.068	2.875	1.9856
Cr2O3	0.055	0.242	0.08	0.185	0.103	0.194	0.133	0.147	0.122	0.167	0.03	0.0718	0.1042
FeO	9.97	7.18	10.025	8.29	9.87	7.269	9.676	9.846	9.12	9.365	12.338	8.8772	10.3905
MnO	0.331	0.193	0.276	0.075	0.26	0.167	0.25	0.264	0.207	0.208	0.291	0.2248	0.279
MgO	14.466	14.641	14.834	14.523	14.964	14.898	14.539	14.869	14.877	15.166	15.279	15.5335	16.7767
CaO	19.734	21.424	19.486	20.793	18.972	20.704	19.474	19.292	19.748	19.105	17.19	19.5756	16.871
Na2O	0.269	0.238	0.222	0.249	0.249	0.267	0.247	0.246	0.246	0.246	0.261	0.2289	0.2085
Total	99.569	99.42	99.976	99.552	99.711	99.333	99.807	99.335	99.399	99.363	100.258	99.9928	99.5301
Si4+	1.90381	1.87672	1.90368	1.9131	1.91557	1.88671	1.90096	1.89014	1.91832	1.88126	1.90201	1.9255	1.95109
Al3+(tet)	0.09619	0.12328	0.09632	0.0869	0.08443	0.11329	0.09904	0.10986	0.08168	0.11874	0.09799	0.0745	0.04891
Al3+(oct)	0.04243	0.06572	0.042	0.06364	0.0563	0.0779	0.06163	0.03728	0.05448	0.0501	0.03651	0.05089	0.03805
Ti4+	0.01832	0.01804	0.02003	0.01719	0.01869	0.01807	0.02247	0.02225	0.01599	0.02254	0.01857	0.01585	0.01129
Cr3+	0.00163	0.00711	0.00235	0.00545	0.00303	0.00569	0.00392	0.00435	0.0036	0.00492	0.000882242	0.0021	0.00306
Fe3+	0.03497	0.03151	0.02792	0.0014	0.00571	0.01279	0.00639	0.04158	0.00941	0.03641	0.04227	0.00624	0.000246816
Fe2+	0.27662	0.19147	0.28392	0.25669	0.3018	0.21292	0.29508	0.26637	0.27518	0.25559	0.34153	0.26848	0.32263
Mn2+	0.01048	0.00607	0.0087	0.00236	0.0082	0.00525	0.00789	0.00836	0.00654	0.00657	0.00917	0.00705	0.00878
Mg2+	0.80586	0.81048	0.82248	0.80591	0.83099	0.82453	0.80742	0.82892	0.82747	0.84287	0.84715	0.85683	0.92924
Ca2+	0.79019	0.85246	0.77659	0.82938	0.7573	0.82364	0.77736	0.77306	0.78952	0.76321	0.68509	0.77615	0.67168
Na1+	0.01949	0.01714	0.01601	0.01797	0.01799	0.01922	0.01784	0.01784	0.0178	0.01778	0.01882	0.01642	0.01502
100*Mg/(Mg+Fe2+)	74.4457	80.8903	74.3384	75.8432	73.3578	79.4766	73.2354	75.6804	75.0438	76.732	71.2681	76.1417	74.2281
Wo (%)	42.1958	45.9694	41.2425	43.8366	40.0668	44.2559	41.3521	41.3767	41.7257	40.9959	36.5621	40.8186	34.9189
En (%)	43.0326	43.7053	43.6793	42.5963	43.9657	44.3037	42.9509	44.3665	43.7312	45.2751	45.2112	45.0617	48.3083
Fs (%)	14.7715	10.3253	15.0781	13.5671	15.9675	11.4405	15.697	14.2569	14.5431	13.7289	18.2267	14.1197	16.7728
Sc	142.285	137.362	154.568	131.263	128.517	143.354	152.007	146.434	159.831	133.525	126.121	146.283	127.329
Ti	6282.39	5735.49	6046.76	5253.52	5010.31	5248.89	7255.63	5781.9	5460.04	5612.84	6519.53	5085.39	4112.29
V	612.639	541.065	596.527	521.261	513.901	531.273	691.763	541.895	545.021	536.728	578.213	484.672	437.554
Cr	361.364	1657.41	574.565	604.744	551.784	1794.31	161.633	1327.48	1575.55	498.755	153.722	1385.76	677.008
Mn	2242.1	1505.46	2094.51	1818.62	2015.63	1419.84	2581.61	1602.68	1863.94	2269.31	1984.35	1598.72	1805
Co	67.3424	52.6394	64.2267	60.328	62.8135	49.2328	74.9392	51.704	58.8484	68.6788	61.226	52.8535	55.0193
Ni	70.2401	89.1353	77.157	88.5078	72.9049	103.128	66.4212	85.8876	81.9589	72.6129	56.1254	102.668	88.2294
Rb	0	0	0.0246709	0.00945455	0	0	0.00404404	0	0.00445926	0.00492659	0.0170864	0.0156817	0.0253163
Sr	6.85866	6.99514	6.73832	7.44785	6.4196	6.80681	7.34707	6.52636	6.60252	5.73094	6.78107	7.28429	6.02852
Y	26.9648	19.4158	25.8798	20.4569	22.0353	21.5888	34.5192	21.3119	21.2131	23.5547	26.7337	20.6665	23.2103
Zr	16.2686	16.4684	16.0016	12.9897	11.6029	17.4731	19.1209	18.2572	14.6258	13.3244	19.0285	15.0115	11.3252
Nb	0	0	0.00649114	0.00655667	0.00625402	0.0234686	0.0100529	0.00627378	0.00653136	0.00970183	0.0028771	0.0109824	0.00051185
Ba	0	0	0.044318	0	0	0.0457317	0.0685384	0	0	0	0.0978299	0.111196	0.035711
La	0.213713	0.152748	0.205807	0.174357	0.149253	0.210317	0.308227	0.196789	0.164787	0.200675	0.237393	0.153459	0.171394
Ce	1.18434	0.96191	1.22604	1.0935	0.913493	1.21933	1.67072	1.1591	0.943527	0.963024	1.45159	0.998219	0.914362
Pr	0.393439	0.25911	0.31063	0.306547	0.264745	0.278315	0.513754	0.329998	0.283724	0.265066	0.404809	0.27759	0.27635
Nd	2.91907	1.94642	2.70476	2.43869	2.14717	2.67355	3.78547	2.71878	2.51064	2.20022	3.42882	2.37962	2.39264
Sm	2.04116	1.24719	1.9741	1.39863	1.36986	1.54394	2.70852	1.24399	1.58471	1.54735	1.71951	1.4834	1.49727
Eu	0.730707	0.629868	0.766467	0.525312	0.494432	0.607811	0.854673	0.641229	0.533313	0.538308	0.678849	0.53849	0.567234
Gd	3.36589	2.24268	3.44849	2.76858	2.71512	2.64828	4.20967	2.85079	2.44407	2.87251	3.5733	2.5656	2.837
Tb	0.598449	0.473961	0.627457	0.560186	0.503549	0.541652	0.865402	0.57158	0.514082	0.575191	0.680346	0.494953	0.537987
Dy	4.7412	3.65149	4.94306	3.93128	3.95491	4.15781	6.39045	3.97904	3.65388	4.47774	5.08796	3.80549	4.12431
Ho	0.975604	0.762692	1.08411	0.8497	0.963173	0.858514	1.36528	0.835649	0.832523	0.92968	1.11076	0.79151	0.880067
Er	3.26097	2.23542	3.08833	2.39492	2.75287	2.34113	4.15361	2.45402	2.61716	2.74856	3.42522	2.27185	2.63714
Tm	0.450677	0.330406	0.49272	0.338669	0.393292	0.38644	0.55183	0.367449	0.375099	0.41589	0.447772	0.313269	0.37314
Yb	2.93573	1.93567	3.1079	2.48248	2.30617	2.40634	3.56123	2.63462	2.49973	2.72798	3.10825	2.13902	2.32413
Lu	0.423091	0.351798	0.411113	0.336508	0.364642	0.340793	0.585597	0.347978	0.375343	0.437085	0.402735	0.301773	0.319189
Hf	0.878503	0.906981	0.985418	0.78282	0.586865	0.840103	0.980971	1.11971	0.915526	0.785322	1.05699	0.850882	0.564247
Ta	0.00290433	0.00299203	0.00429058	0.0028887	0	0.00147652	0.00295095	0.0013804	0.00143679	0.00426762	0	0	0.000192805
Pb	0	0	0.027078	0.0225458	0	0.0341932	0.0556698	0	0.0153634	0.00080499	0	0.0120357	0.0107
Th	0	0	0	0.00159771	0	0.00653219	0.00489532	0	0	0.00157263	0.00139832	0.00207295	0
U	0	0	0	0	0.00137331	0	0	0	0.00142902	0	0	0	0
Supplementary Table 1. Continued
Sample	E77R2W32-03	E77R2W32-04	E77R2W32-05	E77R2W32-06	E77R2W32-07	E77R2W32-08	E78R4W48-01	E78R4W48-02	E78R4W48-03	E78R4W48-04	E78R4W48-05	E78R4W48-06	E78R4W48-07
Subunit	1c	1c	1c	1c	1c	1c	1c	1c	1c	1c	1c	1c	1c
Depth (mbsf)	1512.46	1512.46	1512.46	1512.46	1512.46	1512.46	1520.09	1520.09	1520.09	1520.09	1520.09	1520.09	1520.09
SiO2	52.2925	50.737	51.2636	50.4105	52.9416	51.924	50.5434	51.4549	49.0145	50.6296	49.34	50.4691	51.2875
TiO2	0.6013	0.6348	0.7309	0.9355	0.4138	0.5774	0.9092	0.8534	1.3607	0.7811	1.0298	0.901	0.8027
Al2O3	3.2789	2.5546	2.6385	3.095	1.3975	2.9448	3.1216	3.2456	4.9468	3.2185	3.9728	3.5921	3.2383
Cr2O3	0.2208	0.0357	0.0483	0.0237	0.0556	0.0739	0.0493	0.0558	0.2124	0.1675	0.2562	0.2047	0.0876
FeO	8.1719	12.965	13.2677	13.5131	12.8464	9.4624	11.8859	11.3923	9.2117	9.6859	9.6223	10.051	10.1353
MnO	0.207	0.3303	0.3342	0.3285	0.378	0.247	0.297	0.2716	0.2015	0.2252	0.2123	0.2328	0.2527
MgO	16.0028	15.246	14.525	13.925	17.444	15.841	14.2373	14.5561	13.4319	14.4938	13.9998	14.5004	14.8546
CaO	19.7503	16.5404	17.2636	17.4695	15.0282	19.0889	18.8218	18.917	20.7054	20.199	19.9852	19.4683	19.5747
Na2O	0.2357	0.2834	0.2956	0.2799	0.167	0.2663	0.3094	0.3268	0.3247	0.2592	0.3103	0.3001	0.2781
Total	100.761	99.3272	100.367	99.9807	100.672	100.426	100.175	101.073	99.4096	99.6598	98.7287	99.7195	100.511
Si4+	1.91427	1.90783	1.91525	1.89549	1.95287	1.91258	1.8872	1.9	1.83661	1.88941	1.85992	1.88311	1.89734
Al3+(tet)	0.08573	0.09217	0.08475	0.10451	0.04713	0.08742	0.1128	0.1	0.16339	0.11059	0.14008	0.11689	0.10266
Al3+(oct)	0.05575	0.02106	0.03144	0.03266	0.01364	0.04043	0.02459	0.04126	0.0551	0.03098	0.03643	0.04109	0.03854
Ti4+	0.01655	0.01795	0.02054	0.02645	0.01148	0.01599	0.02553	0.0237	0.03835	0.02192	0.02919	0.02528	0.02233
Cr3+	0.00639	0.00106	0.00143	0.000704592	0.00162	0.00215	0.00146	0.00163	0.00629	0.00494	0.00764	0.00604	0.00256
Fe3+	0.00721	0.05481	0.03223	0.03864	0.02085	0.03187	0.05809	0.03311	0.04889	0.04958	0.06031	0.0409	0.03684
Fe2+	0.24298	0.35291	0.38233	0.3863	0.37546	0.25962	0.31307	0.3187	0.23978	0.25272	0.24305	0.27274	0.27674
Mn2+	0.00642	0.01052	0.01058	0.01046	0.01181	0.00771	0.00939	0.0085	0.0064	0.00712	0.00678	0.00736	0.00792
Mg2+	0.87327	0.8546	0.80895	0.78052	0.95921	0.86981	0.79245	0.80124	0.75027	0.80629	0.78669	0.80653	0.81919
Ca2+	0.7747	0.66643	0.6911	0.70384	0.59399	0.7534	0.75303	0.74847	0.83133	0.80769	0.80723	0.77835	0.77593
Na1+	0.01673	0.02066	0.02141	0.02041	0.01194	0.01902	0.0224	0.0234	0.02359	0.01876	0.02268	0.02171	0.01995
100*Mg/(Mg+Fe2+)	78.2325	70.7737	67.906	66.8929	71.8687	77.0132	71.6812	71.5431	75.781	76.1362	76.397	74.7292	74.7484
Wo (%)	40.9688	35.5632	36.7142	37.6252	30.7981	40.0143	40.517	40.0592	45.6426	43.2684	43.9435	41.9003	41.4525
En (%)	46.1817	45.6043	42.9748	41.7242	49.7346	46.1969	42.6382	42.8835	41.1926	43.1935	42.8256	43.4175	43.7634
Fs (%)	12.8495	18.8325	20.311	20.6506	19.4673	13.7888	16.8447	17.0574	13.1648	13.5381	13.2309	14.6822	14.7841
Sc	119.473	133.785	132.902	133.116	107.134	130.261	177.563	150.757	178.607	145.276	194.941	140.842	149.109
Ti	4187.09	5854.41	5355.72	7101.5	3487.73	4635.95	6461.69	6049.75	7183.72	7766.3	6036.81	6652.01	5913.44
V	432.53	533.858	530.268	618.876	351.289	488.2	503.117	480.671	553.182	603.592	522.435	542.497	492.231
Cr	780.198	233.552	330.081	77.6535	344.513	581.202	1290.55	748.52	1363.45	128.796	1436.58	243.916	677.057
Mn	1740.43	1956.22	2457.25	3078.47	2519.38	1792.41	1560.03	1936.35	1657.43	3104.52	1882.93	2616.05	1719.72
Co	56.0917	54.6842	66.3118	76.5026	65.3786	56.1929	45.4652	51.7309	51.6808	67.1331	53.0314	62.5544	50.9612
Ni	103.17	63.0607	79.4328	75.297	82.0455	94.7981	57.5928	66.6928	69.1777	58.616	85.6395	83.9712	74.69
Rb	0	0	0.0237808	0.010385	0.186612	0	0.0110227	0.0149314	0.0258435	0.00514055	0.0018945	0.00208855	0.00779155
Sr	6.50311	6.27318	5.99553	5.74136	4.70883	6.80236	6.93055	7.16594	8.12198	7.78433	8.18492	7.26218	7.57535
Y	18.1834	24.4915	26.3625	32.8205	18.067	22.9963	23.7486	26.1035	25.4019	41.7393	29.0871	33.7749	23.8859
Zr	9.56706	15.401	13.9452	16.575	7.40702	12.4935	20.5928	16.2893	23.9064	20.7715	17.9206	17.6338	17.3581
Nb	0.00330356	0.00859564	0.00187561	0.00564036	0.00759718	0.00788836	0.0073412	0.00783405	0.0142395	0.013194	0.00803289	0.00476708	0.00904842
Ba	0	0.0126306	0.0214422	0.0186752	0.179705	0.007583	0.181095	0.0526238	0.056518	0.0483424	0.0323882	0.0286698	0.0354414
La	0.123897	0.188744	0.172373	0.19605	0.140653	0.140719	0.206327	0.195178	0.21722	0.302439	0.207658	0.280477	0.19175
Ce	0.817115	1.11506	1.06595	1.26274	0.737892	1.04415	1.12356	1.19199	1.29175	1.94195	1.3208	1.48676	1.18381
Pr	0.244522	0.318331	0.302381	0.354223	0.189599	0.270623	0.31897	0.33352	0.355479	0.555482	0.366274	0.422864	0.32936
Nd	2.09861	2.78396	2.7391	3.11854	1.40717	2.30339	2.79462	2.78815	2.93779	4.72142	3.24743	3.31793	2.59306
Sm	1.18936	1.57721	1.58879	1.94772	1.14866	1.31551	1.50755	1.75166	1.77827	2.54273	1.89248	2.06534	1.59537
Eu	0.479085	0.581793	0.581041	0.704844	0.397748	0.600309	0.654401	0.604827	0.667425	0.965081	0.752137	0.827699	0.6251
Gd	2.21459	3.10555	2.94461	3.64635	1.91967	2.72761	3.06712	2.99461	3.28606	4.79957	3.58844	3.86435	2.89987
Tb	0.428633	0.55082	0.568879	0.691512	0.369524	0.53589	0.532021	0.578979	0.562082	0.945377	0.64073	0.756472	0.52336
Dy	3.11896	4.28534	4.41534	5.5207	3.0167	4.08248	4.31656	4.65256	4.46245	7.26796	5.08121	5.6791	4.23836
Ho	0.68189	0.884055	0.969983	1.25353	0.697932	0.875275	0.874098	1.00456	0.963897	1.58083	1.07367	1.23855	0.904938
Er	1.97794	2.68383	3.0195	3.55861	2.07599	2.48348	2.55304	2.93839	2.89989	4.74003	3.32105	3.70436	2.56798
Tm	0.283113	0.383251	0.419569	0.5377	0.318772	0.39047	0.363508	0.42581	0.399848	0.646053	0.459717	0.581353	0.380519
Yb	1.88806	2.44653	2.7164	3.66334	2.15885	2.33869	2.4337	2.79307	2.75629	4.71853	2.89957	3.72565	2.63551
Lu	0.273802	0.346635	0.440477	0.497259	0.30646	0.35211	0.370892	0.393553	0.40372	0.638607	0.414397	0.516506	0.390124
Hf	0.473874	0.814947	0.679086	0.909932	0.414604	0.704502	1.09801	0.879308	1.2768	1.06381	0.906652	0.880293	0.918655
Ta	0.00354345	0.000985191	0.000497788	0.00168592	0.00260925	0.000908189	0.00419607	0.0020182	0	0.00165031	0.00131174	0.00661719	0.0013437
Pb	0.00357267	0.0054957	0.000582504	0.00882409	0.0070563	0.0119467	0.00429548	0.0198606	0.013298	0.00820466	0.0635494	0.0424565	0.0129723
Th	0.00113866	0.00200656	0.00390541	0.00218742	4.03239e-05	0.00188097	0.00150046	0.00379093	0	0	0	0.00428472	0.000909111
U	0.00121632	0	0.00274225	0.000391884	0.00109194	0.00214805	0.00550477	0	0.00154899	0.00525036	0	0	0.00163408
Supplementary Table 1. Continued
Sample	E78R4W48-08	E78R4W48-09	E78R4W48-10	E79R2W38-01	E79R2W38-02	E79R2W38-03	E79R2W38-04	E79R2W38-05	E79R2W38-06	E79R2W38-07	E79R2W38-08	E79R2W38-09	E79R2W38-10
Subunit	1c	1c	1c	1c	1c	1c	1c	1c	1c	1c	1c	1c	1c
Depth (mbsf)	1520.09	1520.09	1520.09	1525.84	1525.84	1525.84	1525.84	1525.84	1525.84	1525.84	1525.84	1525.84	1525.84
SiO2	50.1785	50.7925	49.7278	50.013	50.265	49.973	51.766	50.6	50.934	49.636	51.938	50.143	50.679
TiO2	1.1471	1.1214	0.9693	1.056	0.982	0.929	0.676	0.729	0.916	1.009	0.55	0.8	0.854
Al2O3	4.8924	4.1887	4.6099	4.269	3.658	3.492	1.594	3.892	3.13	3.224	1.97	3.667	3.447
Cr2O3	0.2065	0.2525	0.3209	0.205	0.39	0.171	0.066	0.249	0.178	0.057	0.025	0.138	0.176
FeO	8.6981	9.4558	9.0089	8.569	9.529	9.683	12.835	8.318	9.588	13.14	10.048	9.213	8.684
MnO	0.1918	0.2183	0.1868	0.238	0.297	0.257	0.381	0.199	0.224	0.376	0.343	0.157	0.205
MgO	14.2613	14.067	14.2407	13.844	14.385	13.445	14.106	14.217	14.171	12.046	15.236	14.687	14.085
CaO	20.4126	20.2283	20.277	20.648	19.78	20.219	18.243	20.774	20.449	19.613	19.249	19.521	20.71
Na2O	0.292	0.2876	0.2899	0.257	0.304	0.354	0.245	0.347	0.303	0.409	0.25	0.28	0.291
Total	100.28	100.612	99.6312	99.099	99.59	98.523	99.912	99.325	99.893	99.51	99.609	98.606	99.131
Si4+	1.85665	1.88002	1.85285	1.87615	1.8778	1.89234	1.94769	1.88835	1.89902	1.88527	1.93781	1.88565	1.89967
Al3+(tet)	0.14335	0.11998	0.14715	0.12385	0.1222	0.10766	0.05231	0.11165	0.10098	0.11473	0.06219	0.11435	0.10033
Al3+(oct)	0.07002	0.06277	0.0553	0.06491	0.03888	0.0482	0.01838	0.05956	0.03657	0.02961	0.02444	0.04819	0.05197
Ti4+	0.03192	0.03122	0.02716	0.02979	0.02759	0.02646	0.01913	0.02046	0.02568	0.02882	0.01543	0.02263	0.02407
Cr3+	0.00604	0.00739	0.00945	0.00608	0.01152	0.00512	0.00196	0.00735	0.00525	0.00171	0.000737487	0.0041	0.00522
Fe3+	0.02441	0.00803	0.04902	0.01197	0.03864	0.02742	0.01159	0.02893	0.02969	0.05589	0.02423	0.03723	0.01615
Fe2+	0.24476	0.28468	0.23171	0.25686	0.25908	0.27923	0.39229	0.23068	0.26927	0.36151	0.2893	0.25252	0.25608
Mn2+	0.00601	0.00684	0.0059	0.00756	0.0094	0.00824	0.01214	0.00629	0.00707	0.0121	0.01084	0.005	0.00651
Mg2+	0.78661	0.77617	0.79097	0.77417	0.80109	0.75895	0.79117	0.79092	0.78761	0.68204	0.8474	0.82333	0.78704
Ca2+	0.80929	0.80226	0.80954	0.82996	0.79178	0.82038	0.73547	0.83071	0.81694	0.79821	0.76953	0.78659	0.83181
Na1+	0.02095	0.02064	0.02094	0.01869	0.02202	0.02599	0.01787	0.02511	0.02191	0.03012	0.01809	0.02042	0.02115
100*Mg/(Mg+Fe2+)	76.2685	73.1649	77.3429	75.0871	75.5624	73.1039	66.8523	77.4197	74.5222	65.3577	74.5491	76.5283	75.4506
Wo (%)	43.9675	43.0604	44.1835	44.5977	42.7538	44.1407	38.3272	44.8472	43.5973	43.3395	40.3695	42.2342	44.3648
En (%)	42.7354	41.6596	43.17	41.5998	43.2567	40.8353	41.2297	42.699	42.0324	37.0321	44.454	44.207	41.9769
Fs (%)	13.2972	15.28	12.6465	13.8025	13.9894	15.024	20.4431	12.4538	14.3703	19.6284	15.1765	13.5588	13.6583
Sc	133.925	173.32	206.658	210.55	170.099	126.288	107.24	187.328	163.91	166.625	147.381	192.653	165.576
Ti	6610.16	8528.03	7266.01	7099.86	6772.32	6548.83	6314.57	5445.65	6190.38	8954.7	6267.13	7320.59	6583.05
V	496.342	590.881	566.663	595.397	567.142	524.971	566.807	503.007	536.236	782.366	516.74	575.998	550.591
Cr	959.161	1457.74	1834.15	1670.3	1177.24	78.6702	5.75436	1392.26	932.414	10.9628	602.45	1650.83	464.003
Mn	1584.83	1563.52	1645.32	1541.29	2265.1	2946.31	3201.14	1619.56	1754.92	2303.32	2017.1	1485.63	1973.29
Co	48.4035	48.1004	49.5823	47.2104	59.0769	63.6605	59.907	49.0488	51.773	55.039	54.776	45.7829	55.9625
Ni	92.2712	71.9296	82.176	99.6625	105.058	95.8366	53.3998	94.2177	95.9202	39.3896	93.3479	93.9472	92.9101
Rb	0.00934113	0.0126996	0.0110339	0.0227931	0	0.00959648	0.00427077	0.0232626	0.00915211	0.0129177	0	0	0.00894339
Sr	11.7209	8.3938	8.42288	7.4781	6.45256	6.42707	6.25183	7.47655	7.76305	9.65646	6.54606	6.74289	7.39325
Y	23.5713	28.6466	25.9564	24.1764	28.0186	29.7487	30.8557	21.7458	24.5293	42.3261	24.7186	24.0973	26.0123
Zr	26.5213	33.8845	25.134	22.5202	15.9832	14.0181	12.7859	15.4227	16.3801	26.817	14.285	22.6847	16.2791
Nb	0.0360007	0.0184051	0.0125791	0.00625123	0.00940272	0	0.00557175	0.00303028	0.0118857	0.00578029	0.0059084	0.0151287	0.00615994
Ba	0.103317	0.016299	0.0648131	0.0211531	0	0.0422236	0	0.0610753	0.0796548	0.0386247	0.0197563	0	0.0825227
La	0.255665	0.283342	0.193324	0.204437	0.186302	0.19703	0.188198	0.165702	0.217394	0.465935	0.159797	0.259349	0.17823
Ce	1.55233	1.57911	1.29967	1.19287	1.10485	1.1377	1.26188	1.00638	1.27162	2.77798	1.09929	1.27176	1.16064
Pr	0.37768	0.416877	0.336386	0.366191	0.310938	0.354416	0.369002	0.307928	0.297428	0.847028	0.299919	0.356495	0.333334
Nd	3.13397	3.58339	3.03032	2.75036	2.52601	3.43509	2.92884	2.63269	2.7662	5.74535	2.5234	2.90537	3.01216
Sm	1.79981	1.95525	1.60782	1.60139	1.70907	1.82785	1.9135	1.52054	1.82662	3.19439	1.55649	1.71117	1.79247
Eu	0.545281	0.721027	0.676246	0.60114	0.679998	0.732233	0.696923	0.587474	0.631209	1.12817	0.695861	0.652387	0.653827
Gd	2.64862	3.61713	3.31162	3.0754	2.85449	3.41126	3.52485	2.36955	3.03156	5.43774	3.00194	2.90989	2.86491
Tb	0.570704	0.672223	0.621951	0.613817	0.601021	0.703713	0.714314	0.514688	0.620257	1.06204	0.566214	0.561832	0.576592
Dy	4.04065	5.04956	4.63634	4.33974	4.8556	5.18029	5.66566	3.87894	4.40167	7.76164	4.53078	4.68418	4.5594
Ho	0.891267	1.05225	0.979443	0.948429	1.12601	1.19825	1.19913	0.819069	0.988317	1.67281	0.940532	0.916548	1.03968
Er	2.49003	3.06806	3.03587	2.81727	3.17359	3.47655	3.47927	2.54384	2.98847	4.73301	2.74677	2.7565	3.1178
Tm	0.376792	0.437935	0.410348	0.411977	0.479042	0.463502	0.57956	0.37298	0.414924	0.702003	0.431074	0.408524	0.482742
Yb	2.43953	3.12092	2.58786	2.36121	3.35907	3.74577	3.43732	2.48997	2.72175	4.54747	2.7233	2.387	2.88233
Lu	0.38948	0.432211	0.420845	0.388592	0.490662	0.484028	0.548232	0.359072	0.386937	0.669415	0.446122	0.414083	0.417581
Hf	1.29148	1.69482	1.40476	1.22242	0.837749	0.744088	0.593095	0.805146	0.804731	1.31279	0.709962	1.3382	0.991288
Ta	0.00249758	0.00396285	0.000376373	0.00539677	0.00271135	0.0013568	0.00120664	0	0.00257928	0.00125366	0.00255616	0.0052224	0.00265101
Pb	0.0232752	0.0332989	0.0388803	0	0.00826322	0	0	0.00715299	0.0667892	0.006058	0	0	0
Th	0.0171692	0.00513745	0	0	0	0	0.00132785	0.00144427	0	0.00137497	0	0.00286994	0.00145839
U	0	0	0	0	0	0	0	0	0	0	0	0	0
Supplementary Table 1. Continued
Sample	E79R2W38-11	E79R2W38-12	E79R2W38-13	E79R2W38-14	E80R1W93-01	E80R1W93-02	E80R1W93-03	E80R1W93-04	E80R1W93-05	E80R1W93-06	E80R1W93-07	E80R1W93-08	E80R1W93-09
Subunit	1c	1c	1c	1c	1c	1c	1c	1c	1c	1c	1c	1c	1c
Depth (mbsf)	1525.84	1525.84	1525.84	1525.84	1534.53	1534.53	1534.53	1534.53	1534.53	1534.53	1534.53	1534.53	1534.53
SiO2	50.324	50.191	50.255	50.81	51.4961	50.8152	50.7671	51.6209	51.3231	51.7916	51.8644	51.6262	51.4542
TiO2	1.135	1.019	0.991	0.765	0.7434	0.8029	0.6477	0.5793	0.6879	0.7442	0.6911	0.8359	0.7033
Al2O3	2.848	2.454	4.351	3.484	2.7982	3.8414	2.9265	3.5634	2.8332	3.4544	2.7698	2.8506	3.387
Cr2O3	0.06	0.001	0.282	0.178	0.044	0.3412	0.2788	0.4688	0.1024	0.1959	0.0485	0.4021	0.6321
FeO	13.529	14.76	8.357	8.909	10.5925	8.9581	9.9724	8.7593	8.9985	8.3462	11.0715	10.6896	9.1849
MnO	0.398	0.32	0.149	0.301	0.2634	0.2156	0.2696	0.2201	0.2125	0.2022	0.3012	0.2934	0.2319
MgO	12.494	11.966	14.008	14.42	15.2014	15.388	15.8895	15.7554	15.7346	15.701	15.8845	15.0599	15.5004
CaO	18.821	18.38	20.723	20.56	18.6077	19.095	18.0018	19.0548	19.4569	19.6111	17.7415	18.5148	19.0368
Na2O	0.382	0.355	0.326	0.305	0.2505	0.2713	0.2481	0.2612	0.2491	0.2721	0.2691	0.289	0.3175
Total	99.991	99.446	99.442	99.732	99.9972	99.7287	99.0015	100.283	99.5982	100.319	100.642	100.561	100.448
Si4+	1.90322	1.91777	1.87544	1.89138	1.91516	1.88525	1.89874	1.9022	1.90521	1.90628	1.91359	1.91261	1.8974
Al3+(tet)	0.09678	0.08223	0.12456	0.10862	0.08484	0.11475	0.10126	0.0978	0.09479	0.09372	0.08641	0.08739	0.1026
Al3+(oct)	0.03018	0.02829	0.06682	0.04425	0.03782	0.05323	0.02775	0.05698	0.02918	0.05615	0.03405	0.03709	0.04461
Ti4+	0.03228	0.02928	0.02781	0.02142	0.02079	0.0224	0.01822	0.01605	0.0192	0.0206	0.01918	0.02329	0.0195
Cr3+	0.00179	3.02106e-05	0.00832	0.00524	0.00129	0.01001	0.00824	0.01366	0.00301	0.0057	0.00141	0.01178	0.01843
Fe3+	0.02826	0.02165	0.01738	0.03831	0.02221	0.02622	0.04682	0.01372	0.04213	0.01009	0.03184	0.0127	0.02325
Fe2+	0.39966	0.45002	0.24344	0.23904	0.30726	0.25173	0.26511	0.25623	0.23724	0.24683	0.30979	0.3185	0.26001
Mn2+	0.01275	0.01036	0.00471	0.00949	0.0083	0.00678	0.00854	0.00687	0.00668	0.0063	0.00941	0.00921	0.00724
Mg2+	0.70438	0.68157	0.77927	0.80017	0.84276	0.85103	0.88589	0.86547	0.87071	0.86148	0.87366	0.8317	0.85206
Ca2+	0.76269	0.75251	0.82865	0.82006	0.74151	0.75908	0.72143	0.75237	0.77392	0.77343	0.7014	0.73497	0.75219
Na1+	0.02801	0.0263	0.02359	0.02201	0.01806	0.01952	0.01799	0.01866	0.01793	0.01942	0.01925	0.02076	0.0227
100*Mg/(Mg+Fe2+)	63.8002	60.2312	76.1966	76.9979	73.2822	77.1727	76.967	77.157	78.5875	77.7292	73.8231	72.3092	76.6193
Wo (%)	40.8573	39.94	44.7589	44.1065	39.2017	40.7705	38.5289	40.1464	41.1252	41.1022	37.2124	38.9869	40.3479
En (%)	37.7332	36.1749	42.0918	43.0368	44.5545	45.7092	47.3126	46.1813	46.2684	45.781	46.3517	44.1181	45.7051
Fs (%)	21.4094	23.8851	13.1493	12.8566	16.2438	13.5203	14.1585	13.6723	12.6064	13.1169	16.4359	16.895	13.9471
Sc	143.444	142.45	220.284	185.954	126.225	146.307	150.222	150.057	130.228	126.625	113.017	117.513	117.141
Ti	5917.19	8177.87	7950.76	6473.57	5314.8	5538.97	4748.16	4453.45	4943.86	5134.68	4071.67	6220.74	5063.19
V	489.13	646.946	620.588	547.021	508.234	518.818	469.85	478.031	469.906	480.085	406.813	526.494	485.305
Cr	270.865	31.5567	2444.96	1215.59	288.799	1739.37	1869.92	1754.14	1032.25	730.637	647.584	2349.99	3521.73
Mn	2223.42	2475.04	1480.52	1697.38	2137.01	1699.09	1918.75	1722.42	1675.87	1919.11	1842.16	2254.21	1795.51
Co	56.5776	57.9289	47.0363	50.2511	58.7225	52.3479	56.0087	51.7834	52.3086	55.9829	54.3123	55.6547	50.448
Ni	75.5496	55.7428	94.7318	98.1357	108.323	117.816	113.607	111.546	112.487	120.852	106.963	148.621	147.297
Rb	0.0032684	0.00386819	0	0.0181001	0.00388254	0.191712	0.0100829	0.00393115	0.00834915	0.00430424	0.000506705	0.00994936	0.0157243
Sr	6.20853	6.94965	7.06476	7.83397	6.7146	6.6647	5.81602	6.87277	7.02468	7.68059	5.73442	7.24051	7.37519
Y	24.6941	33.4281	27.3807	24.6931	24.328	21.5759	20.6728	23.713	20.5109	22.6887	18.5178	31.0906	24.3067
Zr	13.4855	21.1123	27.078	17.3509	12.3572	16.7786	11.953	11.3342	12.9863	13.7759	8.81428	16.2534	13.0096
Nb	0.00556482	0.011331	0.0190531	0.00308192	0.00407427	0.0111585	0.00263791	0.00318428	0.00595811	0.00876076	0.00534524	0.00571316	0.00988563
Ba	0	0	0	0.0414854	0.0422221	0.147147	0.0182958	0.0184684	0.019454	0.10084	0	0.103825	0.172864
La	0.168396	0.264302	0.231073	0.166138	0.150043	0.171088	0.127174	0.157429	0.164589	0.172988	0.111222	0.226352	0.186345
Ce	1.07248	1.59719	1.26875	1.14231	1.0422	1.05754	0.837996	1.08433	0.976185	1.1164	0.7714	1.34627	1.13798
Pr	0.317256	0.461753	0.379662	0.302495	0.308736	0.271813	0.2561	0.309718	0.289395	0.289462	0.239238	0.359969	0.324677
Nd	2.55246	3.98	3.51449	2.98704	2.47894	2.2192	1.99216	2.63302	2.33743	2.5076	1.77463	3.43476	2.72062
Sm	1.55306	2.36905	2.1607	1.51501	1.64458	1.47459	1.28766	1.56686	1.31094	1.59691	1.142	2.13712	1.65413
Eu	0.569905	0.866502	0.621585	0.716831	0.590956	0.583136	0.489574	0.599151	0.510052	0.551763	0.468494	0.80582	0.618261
Gd	2.76666	3.81435	3.39803	2.61553	2.94168	2.59254	2.43365	2.89239	2.49823	2.72321	1.99027	3.59789	2.92737
Tb	0.581419	0.766664	0.637927	0.603511	0.5608	0.497029	0.451824	0.550742	0.467784	0.492896	0.424191	0.717252	0.535661
Dy	4.30977	6.18404	4.78202	4.68484	4.36824	3.8278	3.70087	4.14097	3.62089	4.02995	3.36093	5.37462	4.25053
Ho	0.949255	1.30248	1.16156	1.07151	0.949335	0.826367	0.777892	0.922675	0.761231	0.869338	0.688762	1.24206	0.919102
Er	3.02644	3.9305	3.10405	2.92205	2.75041	2.43497	2.36289	2.62943	2.23642	2.5165	2.03525	3.68662	2.62818
Tm	0.402079	0.62592	0.503229	0.435893	0.377211	0.347071	0.355233	0.372504	0.309211	0.370411	0.295726	0.524962	0.40201
Yb	2.78337	3.93576	3.08409	2.83032	2.56874	2.38586	2.14072	2.4682	2.11837	2.36583	1.96603	3.47545	2.5956
Lu	0.393315	0.61821	0.503212	0.382626	0.385521	0.319005	0.30346	0.349066	0.309137	0.373902	0.272565	0.506655	0.357279
Hf	0.844854	1.28987	1.56359	1.05842	0.729787	1.01148	0.728169	0.528387	0.764249	0.755906	0.500092	0.760911	0.682626
Ta	0	0.00242541	0.00269744	0	0.000297924	0	0	0.00179577	0.00344502	0.00105053	0	0	0.000484789
Pb	0.0334529	0	0.0212783	0	0.014191	0.171522	0.00365746	0.011637	0.0196037	0.0374517	0.00963529	0.00872586	0.0245044
Th	0	0.00133713	0.00298377	0.00289128	0	0.00144361	0	0.00312252	0.00249122	0.000279119	0.000375489	0.000711631	0.00209308
U	0.00118587	0	0	0	0	0.00377346	0.000988606	0.00175858	0.000601638	0	0.000552056	0	0.0012242
Supplementary Table 1. Continued
Sample	E80R1W37-01	E80R1W37-02	E80R1W37-03	E80R1W37-04	E80R1W37-05	E80R1W37-06	E80R1W37-07	E80R1W37-08	E80R1W37-09	E80R1W37-10	E80R1W37-11	E80R1W37-12	E80R1W37-13
Subunit	1c	1c	1c	1c	1c	1c	1c	1c	1c	1c	1c	1c	1c
Depth (mbsf)	1533.97	1533.97	1533.97	1533.97	1533.97	1533.97	1533.97	1533.97	1533.97	1533.97	1533.97	1533.97	1533.97
SiO2	51.498	51.346	50.855	51.525	51.125	50.889	50.639	50.526	50.62	50.271	50.445	50.988	51.882
TiO2	0.537	0.515	0.508	0.498	0.497	0.469	0.671	0.769	0.508	0.781	0.869	0.699	0.564
Al2O3	2.747	2.556	2.704	3.634	3.604	3.393	3.433	3.251	3.081	3.718	4.115	3.321	3.066
Cr2O3	0.088	0.278	0.099	0.312	0.485	0.254	0.225	0.638	0.323	0.648	0.299	0.28	0.07
FeO	8.548	7.897	10.312	7.658	8.496	8.436	8.06	7.473	8.547	8.008	7.309	7.593	8.121
MnO	0.247	0.194	0.121	0.299	0.233	0.209	0.204	0.212	0.16	0.173	0.244	0.128	0.221
MgO	15.05	15.719	15.197	15.174	14.843	14.925	14.951	15.015	15.05	14.751	14.93	15.048	15.405
CaO	20.219	19.497	17.761	20.755	19.748	19.829	20.619	20.369	19.963	20.045	20.634	20.589	20.55
Na2O	0.236	0.199	0.218	0.247	0.26	0.301	0.27	0.295	0.271	0.287	0.269	0.276	0.266
Total	99.17	98.201	97.775	100.102	99.291	98.705	99.072	98.548	98.523	98.682	99.114	98.922	100.145
Si4+	1.92292	1.9295	1.93113	1.90085	1.90723	1.90679	1.88976	1.89501	1.9008	1.88597	1.87891	1.90366	1.91352
Al3+(tet)	0.07708	0.0705	0.06887	0.09915	0.09277	0.09321	0.11024	0.10499	0.0992	0.11403	0.12109	0.09634	0.08648
Al3+(oct)	0.04382	0.04272	0.05216	0.05887	0.0657	0.05664	0.04077	0.03873	0.03717	0.05038	0.05957	0.04981	0.0468
Ti4+	0.01508	0.01455	0.01451	0.01382	0.01394	0.01322	0.01883	0.02169	0.01435	0.02204	0.02434	0.01963	0.01564
Cr3+	0.0026	0.00826	0.00297	0.0091	0.01431	0.00752	0.00664	0.01892	0.00959	0.01922	0.00881	0.00827	0.00204
Fe3+	0.0176	0.00491	0.000765858	0.02122	0.00369	0.02448	0.0447	0.02541	0.04348	0.02124	0.02345	0.01899	0.02538
Fe2+	0.24934	0.24328	0.32672	0.21506	0.26138	0.23988	0.20686	0.209	0.22493	0.23002	0.20423	0.2181	0.22512
Mn2+	0.00781	0.00618	0.00389	0.00934	0.00736	0.00663	0.00645	0.00674	0.00509	0.0055	0.0077	0.00405	0.0069
Mg2+	0.83771	0.88055	0.86025	0.83449	0.82543	0.83365	0.83173	0.83948	0.84244	0.82495	0.82897	0.83751	0.84697
Ca2+	0.80895	0.78506	0.72267	0.82044	0.78938	0.79611	0.82449	0.81858	0.80322	0.80578	0.82351	0.82367	0.81212
Na1+	0.01709	0.0145	0.01605	0.01767	0.01881	0.02187	0.01954	0.02145	0.01973	0.02088	0.01943	0.01998	0.01902
100*Mg/(Mg+Fe2+)	77.0627	78.3526	72.4745	79.5093	75.9498	77.655	80.0826	80.0664	78.9267	78.1965	80.2333	79.339	79.0018
Wo (%)	42.6661	41.1265	37.8432	43.8741	42.0735	42.5811	44.2542	43.8432	42.9393	43.3041	44.3531	43.8288	43.1015
En (%)	44.183	46.129	45.0477	44.6253	43.9949	44.5888	44.6429	44.9628	45.0361	44.3343	44.6473	44.5655	44.9508
Fs (%)	13.1509	12.7445	17.1091	11.5006	13.9316	12.8301	11.1029	11.194	12.0246	12.3617	10.9996	11.6057	11.9477
Sc	146.194	125.505	138.647	154.554	168.725	183.187	155.017	166.328	157.283	184.498	135.226	142.877	141.208
Ti	5528.77	3395.42	5360.4	4592.57	4734.04	4811.82	5319.34	5407.63	4622.29	5806.96	5203.52	5255.04	5164.82
V	543.773	358.905	501.068	478.274	495.31	529.01	520.974	531.408	477.068	551.371	491.311	499.393	508.128
Cr	194.089	1304.83	321.69	1682.52	2086.92	2216.29	1722.43	1453.14	1794.27	3151.94	1049.97	1205.43	775.771
Mn	2025.1	1719.03	2271.41	1673.36	1714.32	1634.59	1527.07	1673.63	1716.27	1526.95	1382.6	1490.18	1619.15
Co	58.929	52.5634	61.0556	52.2608	52.7163	51.6821	50.622	51.4663	53.6116	48.8046	46.9608	48.6346	52.6577
Ni	87.8084	113.042	96.2177	112.028	109.756	109.33	117.883	105.688	109.198	111.781	117.143	125.374	119.614
Rb	0.00358717	0.00883475	0	0	0	0	0.011788	0	0.00817887	0.0187378	0.0086359	0.0139203	0.00855142
Sr	7.49318	5.5481	5.70861	6.66601	6.55204	7.07735	7.47025	7.11339	6.72831	6.89458	6.75116	7.13009	7.47907
Y	24.2903	15.0566	23.3233	17.9815	19.0278	22.3533	22.7339	20.2355	18.8997	21.9896	18.3497	18.9764	21.1445
Zr	12.8123	7.13667	11.7576	10.5085	11.6728	13.2834	17.2304	15.2574	10.4843	18.5808	14.6574	14.9309	13.7757
Nb	0.00589749	0.00295323	0.00878415	0.00627555	0.0243447	0.00618969	0.00635848	0.00306157	0.00304568	0.0280993	0	0.00617762	0.00951815
Ba	0	0	0	0	0.0206974	0	0.0862712	0.060088	0	0	0.0184404	0.0209622	0
La	0.162453	0.0821669	0.134807	0.103411	0.135269	0.168648	0.192717	0.152679	0.113502	0.265948	0.133177	0.204332	0.177624
Ce	1.10059	0.618686	0.964478	0.742478	0.768998	1.05042	1.11921	0.954046	0.833693	1.32512	0.954382	0.942391	0.982709
Pr	0.339014	0.188301	0.292843	0.20821	0.226902	0.292011	0.32657	0.260842	0.230906	0.365065	0.256341	0.255908	0.274975
Nd	2.69971	1.68617	2.37483	2.04613	1.95668	3.034	2.8932	2.5107	1.90429	2.9275	2.26672	2.25231	2.39954
Sm	1.68133	0.927277	1.52058	1.03832	1.3423	1.53665	1.33539	1.69688	1.28621	1.65915	1.22176	1.08294	1.43072
Eu	0.68483	0.375339	0.510454	0.437707	0.475489	0.502344	0.648613	0.563485	0.524147	0.570152	0.566513	0.524995	0.549154
Gd	2.97704	1.87661	2.81361	2.3354	2.60079	2.70855	2.78624	2.47604	2.46627	2.73541	2.34095	2.31075	2.77601
Tb	0.5494	0.310692	0.527816	0.442387	0.45891	0.56998	0.489047	0.503458	0.426055	0.542476	0.451606	0.520435	0.514644
Dy	4.28335	2.57833	4.43023	3.12629	3.53714	3.9767	4.25535	4.00951	3.48445	4.1267	3.39057	3.61655	3.76476
Ho	1.02395	0.563149	0.866868	0.684723	0.753895	0.925821	0.934261	0.773571	0.760706	0.924865	0.690824	0.73881	0.849711
Er	3.05388	1.92509	2.71638	2.24691	2.03641	2.54871	2.83127	2.30532	2.29393	2.72472	2.15415	2.18176	2.6522
Tm	0.421539	0.254292	0.411169	0.326975	0.341814	0.353957	0.414949	0.363681	0.335095	0.37253	0.304298	0.30836	0.363865
Yb	2.83822	1.73395	2.4366	1.72675	1.992	2.49763	2.62088	2.55485	1.90279	2.44665	1.9109	2.26051	1.91501
Lu	0.361083	0.234572	0.405582	0.341543	0.309407	0.349658	0.372271	0.384501	0.308226	0.352583	0.304284	0.332801	0.335832
Hf	0.62777	0.390743	0.721629	0.612827	0.622801	0.769546	1.04539	0.901586	0.728914	1.14312	0.868376	0.862332	0.728714
Ta	0.00129163	0	0.00255312	0.00135527	0	0	0.00274098	0.00132066	0.00132629	0.00135483	0.00262921	0	0.00548785
Pb	0.012334	0.00346994	0	0.00044231	0	0.0183798	0.0597417	0.0276136	0.030294	0	0.0315318	0.0122192	0.043991
Th	0.00142183	0	0.00140794	0	0.00145423	0.00147578	0.00151588	0.0014597	0	0.00748566	0	0.00147911	0
U	0	0	0.00126921	0	0	0	0	0	0	0	0	0	0
Supplementary Table 1. Continued
Sample	E80R2W31-01	E80R2W31-02	E80R2W31-03	E80R2W31-04	E80R2W31-05	E82R1W23-01	E82R1W23-02	E82R1W23-03	E82R1W23-04	E82R1W23-05	E82R3W58-01	E82R3W58-02	E82R3W58-03
Subunit	1d	1d	1d	1d	1d	1d	1d	1d	1d	1d	1d	1d	1d
Depth (mbsf)	1535.29	1535.29	1535.29	1535.29	1535.29	1552.23	1552.23	1552.23	1552.23	1552.23	1555.28	1555.28	1555.28
SiO2	51.494	52.183	51.95	53.111	52.37	54.283	52.345	52.312	52.01	51.333	53.116	51.304	52.117
TiO2	0.568	0.449	0.519	0.303	0.516	0.304	0.574	0.566	0.535	0.758	0.263	0.541	0.552
Al2O3	4.038	3.86	4.091	2.917	3.438	2.007	3.9	4.02	4.329	4.869	2.779	5.028	3.811
Cr2O3	0.298	0.365	0.128	0.294	0.362	0.046	0.188	0.231	0.027	0.127	0.288	0.07	0.338
FeO	6.475	6.397	7.091	5.595	6.143	8.144	6.946	6.758	6.891	6.96	5.366	6.926	5.876
MnO	0.154	0.265	0.129	0.114	0.186	0.227	0.192	0.151	0.225	0.186	0.123	0.17	0.089
MgO	16.757	17.16	17.961	17.452	17.083	20.478	17.882	17.467	17.012	16.551	17.387	16.64	16.961
CaO	19.539	19.516	17.606	20.377	20.109	15.508	18.108	19.199	19.295	19.37	20.665	19.59	19.966
Na2O	0.183	0.218	0.198	0.227	0.188	0.159	0.223	0.203	0.246	0.192	0.181	0.256	0.234
Total	99.506	100.413	99.673	100.39	100.395	101.156	100.358	100.907	100.57	100.346	100.168	100.525	99.944
Si4+	1.89434	1.90019	1.90073	1.92999	1.90838	1.94967	1.9037	1.89464	1.89125	1.87482	1.93463	1.86693	1.90535
Al3+(tet)	0.10566	0.09981	0.09927	0.07001	0.09162	0.05033	0.0963	0.10536	0.10875	0.12518	0.06537	0.13307	0.09465
Al3+(oct)	0.06943	0.06586	0.07716	0.05493	0.05604	0.03464	0.07088	0.06626	0.07679	0.08443	0.05394	0.0826	0.06957
Ti4+	0.01571	0.0123	0.01428	0.00828	0.01414	0.00821	0.0157	0.01542	0.01463	0.02082	0.0072	0.01481	0.01518
Cr3+	0.00867	0.01051	0.0037	0.00845	0.01043	0.00131	0.00541	0.00661	0.000776272	0.00367	0.00829	0.00201	0.00977
Fe3+	0.00919	0.01424	0.0039	0.00607	0.01015	0.00904	0.00434	0.01591	0.01926	0.00904	0.00151	0.03691	0.00155
Fe2+	0.19002	0.18057	0.21308	0.16397	0.17706	0.23559	0.20693	0.18879	0.1903	0.20355	0.16195	0.17387	0.17811
Mn2+	0.0048	0.00817	0.004	0.00351	0.00574	0.00691	0.00591	0.00463	0.00693	0.00575	0.00379	0.00524	0.00276
Mg2+	0.91894	0.93148	0.97961	0.94538	0.92797	1.09641	0.96946	0.94305	0.92216	0.90111	0.94403	0.90265	0.92435
Ca2+	0.77019	0.76147	0.69022	0.79342	0.78517	0.59682	0.70565	0.74507	0.7518	0.75803	0.8065	0.76385	0.78213
Na1+	0.01305	0.01539	0.01405	0.01599	0.01328	0.01107	0.01573	0.01426	0.01735	0.0136	0.01278	0.01806	0.01659
100*Mg/(Mg+Fe2+)	82.865	83.7624	82.1345	85.2193	83.9769	82.3131	82.4098	83.3201	82.8938	81.5735	85.3569	83.8489	83.8443
Wo (%)	40.9861	40.6437	36.6571	41.6983	41.539	30.9424	37.4939	39.6967	40.3269	40.6954	42.1703	41.505	41.5014
En (%)	48.9019	49.7181	52.0263	49.6842	49.0936	56.8435	51.5112	50.2446	49.4653	48.3766	49.3618	49.0472	49.0476
Fs (%)	10.112	9.63823	11.3166	8.6175	9.36734	12.2142	10.9949	10.0587	10.2079	10.9279	8.46787	9.44774	9.45098
Sc	146.986	137.408	155.566	101.308	119.848	100.413	121.49	141.067	141.065	141.728	107.031	128.638	123.685
Ti	3823.76	3010.18	4211.08	2095.78	2458.69	4382.05	3187.26	4090.06	4600.24	4527.52	2280.1	2941.85	2814.41
V	421.467	349.926	423.648	267.751	313.716	384.075	350.498	424.915	443.685	459.972	288.151	346.094	318.043
Cr	1477.86	1630.37	1337.71	1747.47	1738.54	486.202	1078.95	1296.35	834.282	933.249	2140.18	1585.38	1412.24
Mn	1230.61	1787.41	1533.64	1091.64	1241.7	1032.91	1198.32	1410.93	1360.74	1370.96	1104.62	1178.9	1642.43
Co	44.9971	60.6353	53.0889	41.9098	45.8209	36.5361	42.6207	51.3426	48.61	50.3478	43.3202	41.8119	58.6435
Ni	171.11	211.522	200.222	185.765	190.239	121.993	157.999	182.438	169.708	180.653	197.3	169.137	223.951
Rb	0.0483215	0.529191	0.13323	0	0.00282888	0.0265749	2.21769	1.99351	0.975092	0.172554	0.00305505	3.19956	1.20733
Sr	6.41937	7.93638	7.53493	6.14105	6.14602	5.83191	5.90521	14.4395	7.28712	6.97201	6.4485	7.35351	6.37397
Y	15.4109	14.2785	17.3805	8.71151	12.0128	17.0703	13.5021	17.9509	17.4596	18.0999	9.50696	14.5134	12.3683
Zr	10.552	9.99274	16.3327	3.58356	5.4064	15.1843	9.91594	19.0561	19.7153	18.9061	3.49192	11.6236	8.52018
Nb	0.00791408	0.0198988	0.026208	0.00124807	0.000855034	0.0119376	0.0166064	0.0284119	0.0191184	0.0194703	0.00390864	0.00888147	0.0478379
Ba	0.00346106	0.579236	1.00634	0	0.0373884	0.0412795	0.299162	0.821102	0.40558	0.263218	0.0164205	0.601121	0.496818
La	0.0855822	0.108963	0.127208	0.0603304	0.0659162	0.155809	0.0739851	0.109523	0.113819	0.123668	0.0579343	0.0922942	0.0827696
Ce	0.590043	0.615422	0.722997	0.336214	0.439857	0.81934	0.49798	0.737026	0.681824	0.763662	0.351965	0.562647	0.446496
Pr	0.174341	0.166289	0.203356	0.112014	0.121993	0.22274	0.142057	0.198734	0.203228	0.237359	0.117553	0.16759	0.13636
Nd	1.52721	1.31189	1.64505	0.850467	1.19699	1.99737	1.17177	1.58746	1.83536	1.8772	0.947856	1.38839	1.09676
Sm	0.983976	0.916872	0.979986	0.559346	0.714311	1.21374	0.673144	1.09616	1.10618	1.35186	0.654181	0.881166	0.659131
Eu	0.406856	0.345397	0.436742	0.215535	0.335955	0.457253	0.320786	0.431905	0.47874	0.464501	0.263692	0.325348	0.30078
Gd	1.68464	1.63766	2.03048	1.06565	1.3849	2.11984	1.57145	2.06006	2.14221	2.20533	1.08344	1.69247	1.39783
Tb	0.347772	0.322872	0.40378	0.210841	0.271027	0.388191	0.313169	0.408016	0.36668	0.406325	0.224621	0.34279	0.262741
Dy	2.63321	2.48025	3.05269	1.60671	2.15107	3.14581	2.28529	3.18519	3.03423	3.24407	1.73585	2.60319	2.15712
Ho	0.551985	0.505151	0.676785	0.343175	0.46594	0.616039	0.522008	0.663645	0.649629	0.730934	0.369451	0.534024	0.463766
Er	1.72709	1.54823	2.02141	0.982464	1.32807	1.95694	1.51471	2.02381	1.91818	2.03501	1.0275	1.54077	1.38124
Tm	0.240073	0.238455	0.30007	0.132698	0.189555	0.263433	0.214485	0.307286	0.307059	0.291803	0.134815	0.217739	0.206719
Yb	1.55826	1.56263	1.84355	0.846058	1.28772	1.71997	1.48912	1.91241	1.85394	2.01955	0.972288	1.43213	1.36073
Lu	0.23677	0.216727	0.300547	0.125123	0.177161	0.280931	0.198873	0.267403	0.254833	0.292803	0.125457	0.240094	0.208199
Hf	0.645179	0.509954	0.80943	0.18961	0.322553	0.830051	0.500822	0.745769	0.954557	0.869292	0.185386	0.527702	0.367246
Ta	0.000730818	0.00231725	0.0001608	0.000648026	0	0.00140317	0.000680133	0.00425663	0.00649673	0.00439123	0.000608861	0.0024558	0.00541914
Pb	0.00685391	0.0662729	0.0787596	0.00497629	0.00304096	0.0222904	0.0158835	0.129816	0.0897883	0.0999513	0.00687216	0.0616116	0.0352479
Th	0	0.00116696	0.000561864	0.00233425	0	0.00307883	0.000201239	0.000466241	0.00298149	0.00386683	0	0.000706458	0.000712607
U	0.000906113	0.0268527	0.091057	0.000232199	0	0	0.00375234	0.00927865	0.00594999	0.00157234	0.000716434	0.0175758	0.0165426
Supplementary Table 1. Continued
Sample	E82R3W58-04	E82R3W58-05	E82R3W58-06	E82R3W58-07	E83R3W16-01	E83R3W16-02	E83R3W16-03	E83R3W16-04	E83R3W16-05	E83R3W16-06	E83R3W16-07	E83R1W121-01	E84R1W34-01
Subunit	1d	1d	1d	1d	1d	1d	1d	1d	1d	1d	1d	1d	1e
Depth (mbsf)	1555.28	1555.28	1555.28	1555.28	1564.38	1564.38	1564.38	1564.38	1564.38	1564.38	1564.38	1562.61	1571.44
SiO2	52.188	52.627	51.928	51.204	53.0256	52.2599	52.4428	53.5595	53.5546	50.4819	53.0278	51.807	53.027
TiO2	0.524	0.525	0.591	0.912	0.3109	0.2824	0.2721	0.2735	0.3356	0.4704	0.2188	0.525	0.305
Al2O3	3.793	3.87	4.343	5.254	2.8111	2.6183	2.4795	2.3271	2.8934	3.5205	1.6792	3.66	2.738
Cr2O3	0.16	0.176	0.301	0.174	0.3271	0.3165	0.3435	0.3058	0.3408	0.3261	0.188	0.105	0.245
FeO	6.031	6.429	7.097	6.984	5.2144	5.3686	5.1158	5.1441	5.2936	5.8861	6.132	6.864	5.755
MnO	0.199	0.142	0.177	0.163	0.1361	0.1439	0.1264	0.1532	0.1282	0.1597	0.1917	0.193	0.107
MgO	16.624	17.272	17.037	16.47	17.7446	18.1387	17.8022	18.3022	18.0233	17.023	19.544	17.383	17.673
CaO	20.326	19.7	18.81	19.355	20.6168	20.2919	20.6999	20.3333	20.259	20.1511	18.1583	18.516	20.119
Na2O	0.252	0.205	0.223	0.241	0.1931	0.2186	0.1781	0.185	0.1887	0.177	0.1481	0.198	0.176
Total	100.097	100.946	100.507	100.757	100.38	99.6388	99.4603	100.584	101.017	98.1958	99.2879	99.251	100.145
Si4+	1.90743	1.90551	1.89174	1.86269	1.92427	1.90683	1.9194	1.93686	1.93053	1.87643	1.93728	1.90748	1.93133
Al3+(tet)	0.09257	0.09449	0.10826	0.13731	0.07573	0.09317	0.0806	0.06314	0.06947	0.12357	0.06272	0.09252	0.06867
Al3+(oct)	0.07084	0.07068	0.07823	0.08797	0.04451	0.01944	0.02636	0.03606	0.05347	0.03068	0.00959	0.06632	0.04887
Ti4+	0.0144	0.0143	0.01619	0.02495	0.00849	0.00775	0.00749	0.00744	0.0091	0.01315	0.00601	0.01454	0.00835
Cr3+	0.00462	0.00504	0.00867	0.005	0.00939	0.00913	0.00994	0.00874	0.00971	0.00958	0.00543	0.00306	0.00706
Fe3+	0.00615	0.00457	0.00472	0.01144	0.01845	0.06456	0.04196	0.01643	0.00128	0.06976	0.04616	0.0082	0.00847
Fe2+	0.1782	0.19011	0.2115	0.20104	0.1398	0.09926	0.11463	0.13914	0.15831	0.11322	0.14119	0.20316	0.16683
Mn2+	0.00616	0.00436	0.00546	0.00502	0.00418	0.00445	0.00392	0.00469	0.00391	0.00503	0.00593	0.00602	0.0033
Mg2+	0.90574	0.93226	0.92522	0.89314	0.95992	0.9866	0.97127	0.98663	0.96851	0.94324	1.06437	0.95408	0.95953
Ca2+	0.79602	0.7643	0.73425	0.75444	0.80167	0.79334	0.81179	0.78789	0.78251	0.80258	0.71082	0.73049	0.78516
Na1+	0.01786	0.01439	0.01575	0.017	0.01359	0.01547	0.01264	0.01297	0.01319	0.01276	0.01049	0.01414	0.01243
100*Mg/(Mg+Fe2+)	83.56	83.0617	81.3938	81.6264	87.2877	90.8589	89.4438	87.6405	85.9507	89.2831	88.2884	82.4444	85.1886
Wo (%)	42.3425	40.5105	39.2443	40.8109	42.1622	42.217	42.7776	41.1717	40.9836	43.1719	37.0917	38.6967	41.0752
En (%)	48.1788	49.4128	49.4512	48.3139	50.4851	52.5008	51.182	51.5572	50.7249	50.7381	55.5406	50.5413	50.1972
Fs (%)	9.47872	10.0766	11.3045	10.8751	7.35268	5.28221	6.04046	7.2711	8.29148	6.08999	7.36764	10.762	8.72758
Sc	128.568	148.033	115.044	147.449	106.057	105.791	107.238	91.5664	106.138	128.7	123.431	149.141	133.931
Ti	4334.41	4989.09	3503.48	4146.19	2303.31	2217.86	2223.95	1890	2228.01	2805.3	2893.94	3820.19	4126.26
V	426.355	477.093	351.283	428.062	289.077	276.551	281.849	241.77	278.766	317.892	315.763	434.224	417.359
Cr	649.825	1019.2	804.849	1279.8	2216.24	2105.62	2171.94	1773.68	2118.84	1426.15	1118.15	1185.24	1412.73
Mn	1330.61	1510.45	1399.07	1265.83	1124.66	1184.14	1083.35	1098.57	1158.24	1694.19	1553.42	1318.95	1355.15
Co	46.6691	54.2275	52.7757	45.3189	43.5424	44.6667	43.4661	42.6705	43.6848	60.3929	53.218	47.4632	49.1914
Ni	158.122	202.979	181.02	176.175	196.89	197.146	193.373	192.453	193.643	223.727	194.176	179.524	186.495
Rb	0.853597	0.35796	3.86597	1.01919	0	0.00399746	0.0106049	0	0	0.925156	2.4621	0.291915	2.0123
Sr	14.7525	6.66787	22.0389	7.52288	6.72309	6.07172	6.92289	6.10182	6.09781	6.32275	5.86752	6.01114	14.7338
Y	21.7695	18.9869	15.0249	18.9681	9.24143	9.23531	8.78276	7.56013	9.22067	12.5923	12.8183	15.0335	17.9402
Zr	17.9271	18.01	23.9979	21.2179	3.59075	3.45506	3.52256	2.55539	3.46718	11.7245	14.5805	16.7941	14.1253
Nb	0.0249954	0.0301491	0.0512693	0.029355	0.0041529	0.00125374	0.000265417	0.0065256	0.0042597	0.0336966	0.032424	0.00949459	0.0328375
Ba	0.878387	0.213191	3.77235	0.329012	0	0	0.00804985	0	1.31475	0.314978	0.432201	0.177446	0.625837
La	0.189199	0.128374	0.11437	0.161029	0.0624592	0.0506445	0.0564403	0.049418	0.0482984	0.0870469	0.0718432	0.0784549	0.166848
Ce	0.932661	0.782605	0.683784	0.77587	0.390834	0.326831	0.368344	0.30775	0.346526	0.416009	0.434052	0.680414	0.890623
Pr	0.266822	0.217846	0.186664	0.227369	0.0897815	0.0982871	0.106385	0.090693	0.105328	0.127237	0.122949	0.161049	0.223902
Nd	2.14428	1.88663	1.46531	2.0495	1.00225	0.899083	0.797257	0.787393	0.897514	1.05558	1.06762	1.47207	2.03563
Sm	1.32675	1.35199	0.937289	1.03272	0.648857	0.533968	0.558649	0.494571	0.660093	0.737109	0.656989	0.806388	1.1639
Eu	0.537415	0.434695	0.382271	0.503685	0.236717	0.245366	0.237195	0.191243	0.257218	0.312647	0.318092	0.462138	0.49163
Gd	2.50539	2.26676	1.64955	2.32272	1.10097	1.16987	1.07127	0.912683	1.07196	1.37867	1.39894	1.79193	2.08131
Tb	0.507317	0.420738	0.303914	0.399046	0.209064	0.201732	0.205354	0.168506	0.207689	0.30132	0.24817	0.345986	0.385076
Dy	3.9365	3.20518	2.56541	3.14986	1.70224	1.6309	1.54798	1.2717	1.64867	2.13378	2.26838	3.07826	3.12294
Ho	0.808797	0.750148	0.583133	0.661233	0.342759	0.355726	0.352886	0.292339	0.350316	0.493283	0.501959	0.602148	0.665885
Er	2.48564	2.03671	1.75851	1.96772	1.04688	1.0666	1.04431	0.844649	0.977421	1.43539	1.38566	1.64506	2.08133
Tm	0.352688	0.286336	0.262838	0.284536	0.133629	0.139581	0.138494	0.114203	0.142722	0.22432	0.237109	0.274556	0.273805
Yb	2.29192	1.97554	1.76433	1.86702	0.850089	0.884374	0.802978	0.86364	0.910683	1.41542	1.5105	1.96194	1.91129
Lu	0.33571	0.323227	0.249586	0.303842	0.140109	0.13973	0.138875	0.112151	0.14114	0.231591	0.198073	0.24812	0.281708
Hf	0.80103	0.924514	0.833766	0.886032	0.217249	0.197922	0.19026	0.147611	0.192451	0.436456	0.595487	0.777663	0.709402
Ta	0.00283818	0.0029671	0.00875146	0.00510943	0	0.000724375	0.000245014	0	0	0.00232248	0.00727274	0.00139737	0.00426812
Pb	0.24505	0.0496297	0.145443	0.152424	0.00682414	0.00250101	0	0.00202075	0.00193507	0.0590967	0.0583892	0.055031	0.0394995
Th	0.00243706	0	0.00591422	0.00298104	0	0.00015963	0	0.00374377	0.00196207	0	0	0	0.00609042
U	0.00778946	0.00816519	0.0203816	0.00752854	0	8.73941e-05	0.0310687	0	0.000578646	0.0045646	0.0189528	0.00557736	0.00756169
Supplementary Table 1. Continued
Sample	E84R1W34-02	E84R1W34-03	E84R1W34-04	E84R1W34-05	E84R1W34-06	E84R1W34-07	E84R1W34-08	E84R1W34-09	E85R1W134-01	E85R1W134-02	E85R1W134-03	E85R1W134-04	E85R1W134-05
Subunit	1e	1e	1e	1e	1e	1e	1e	1e	1e	1e	1e	1e	1e
Depth (mbsf)	1571.44	1571.44	1571.44	1571.44	1571.44	1571.44	1571.44	1571.44	1580.44	1580.44	1580.44	1580.44	1580.44
SiO2	51.076	51.823	51.503	51.233	52.432	51.91	51.596	50.141	53.3617	53.6018	50.3339	51.1	50.5158
TiO2	0.756	0.486	0.626	0.448	0.348	0.52	0.569	0.748	0.314	0.1841	0.3151	0.3502	0.2647
Al2O3	5.135	4.832	4.199	4.352	3.933	3.477	4.489	5.303	2.6432	1.9974	4.0769	4.2688	3.6657
Cr2O3	0.164	0.05	0.011	0.138	0.217	0.238	0.099	0.009	0.3612	0.6377	0.6884	0.9438	1.2918
FeO	6.787	7.499	8.592	6.652	6.374	5.494	7.178	7.925	5.3338	5.1618	4.8515	4.8714	4.2593
MnO	0.12	0.126	0.172	0.182	0.191	0.201	0.153	0.126	0.1414	0.1648	0.1384	0.1296	0.1016
MgO	16.144	16.871	16.781	16.667	17.29	16.346	17.349	15.825	17.6514	20.4167	17.8586	17.8932	17.538
CaO	19.758	18.534	18.088	19.63	19.237	21.103	18.113	18.297	20.6088	17.7282	19.7614	19.868	20.7517
Na2O	0.209	0.23	0.273	0.212	0.243	0.197	0.244	0.341	0.1945	0.134	0.1658	0.1664	0.2074
Total	100.149	100.451	100.245	99.514	100.265	99.486	99.79	98.715	100.61	100.026	98.19	99.5914	98.596
Si4+	1.87012	1.88865	1.88674	1.88328	1.9092	1.90997	1.88876	1.8648	1.93424	1.93602	1.86055	1.8648	1.86256
Al3+(tet)	0.12988	0.11135	0.11326	0.11672	0.0908	0.09003	0.11124	0.1352	0.06576	0.06398	0.13945	0.1352	0.13744
Al3+(oct)	0.09173	0.09622	0.06805	0.07185	0.078	0.06077	0.08245	0.09726	0.04717	0.02106	0.03818	0.04842	0.02187
Ti4+	0.02082	0.01332	0.01725	0.01239	0.00953	0.01439	0.01566	0.02092	0.00856	0.005	0.00876	0.00961	0.00734
Cr3+	0.00475	0.00144	0.000318611	0.00401	0.00625	0.00692	0.00287	0.000264649	0.01035	0.01821	0.02012	0.02723	0.03766
Fe3+	0.0066	0.0033	0.02979	0.0312	0.00466	0.00761	0.01191	0.02042	0.0048	0.02409	0.07552	0.0521	0.07806
Fe2+	0.20123	0.22526	0.23345	0.1733	0.18945	0.16145	0.20785	0.22608	0.1569	0.13183	0.07446	0.09657	0.05328
Mn2+	0.00372	0.00389	0.00534	0.00567	0.00589	0.00626	0.00474	0.00397	0.00434	0.00504	0.00433	0.00401	0.00317
Mg2+	0.88116	0.91656	0.9164	0.9133	0.93851	0.89656	0.94673	0.87735	0.95378	1.09928	0.98405	0.97339	0.96395
Ca2+	0.77516	0.72376	0.71001	0.77318	0.75056	0.83198	0.71047	0.72914	0.80044	0.6861	0.7827	0.77689	0.81984
Na1+	0.01484	0.01625	0.01939	0.01511	0.01716	0.01405	0.01732	0.02459	0.01367	0.00938	0.01188	0.01177	0.01483
100*Mg/(Mg+Fe2+)	81.4087	80.2719	79.6974	84.0512	83.2042	84.7402	81.9978	79.5112	85.8735	89.2918	92.9656	90.9744	94.7622
Wo (%)	41.7303	38.7953	38.1753	41.5737	39.9549	44.0206	38.094	39.788	41.8832	35.7865	42.5099	42.0656	44.6277
En (%)	47.4368	49.13	49.2726	49.1079	49.96	47.4371	50.7617	47.8753	49.907	57.3371	53.4459	52.7055	52.4719
Fs (%)	10.8329	12.0747	12.5521	9.31842	10.0851	8.54236	11.1443	12.3366	8.20972	6.87635	4.04424	5.22896	2.90041
Sc	122.349	127.326	123.15	126.77	130.664	152.301	129.849	105.888	111.383	91.2679	109.647	113.557	122.198
Ti	3357.03	4927.01	4720.66	3062.19	3234.4	4148.79	3304.67	5384.47	2257.06	1585.74	2600.65	2291.19	2483.03
V	348.392	453.46	409.273	346.173	355.513	418.806	349.9	440.498	295.377	235.931	347.896	332.387	343.331
Cr	1194.15	688.666	848.02	1110.84	1445.21	1449.41	1194.41	298.788	2311.8	4781.99	4551.32	5087.81	5837.09
Mn	1325.71	1338.66	1245.33	1376.31	1095.48	1554.88	1189.93	1516.24	1090.88	1018.98	1050.21	936.435	1093.83
Co	45.9217	47.5896	43.7548	48.502	39.9073	51.9128	41.5706	56.2483	43.344	39.116	42.2887	37.946	44.0747
Ni	163.512	162.703	145.463	178.84	155.772	195.228	155.369	137.866	172.344	236.47	261.267	236.796	267.55
Rb	1.5307	1.97149	1.66014	3.05727	0.213134	0.670493	0.0438466	3.9894	0.0286655	0.719881	0.0137967	0.104515	1.88564
Sr	12.1922	10.5838	8.34476	10.8253	6.99295	6.8733	5.93298	73.9609	6.8361	3.9333	4.73869	4.91852	5.80774
Y	14.6942	20.6492	17.4626	15.0165	14.2671	16.5963	13.7427	20.9497	9.27623	7.55057	10.19	10.9672	11.1141
Zr	12.9033	17.5645	17.6781	10.1292	9.52194	17.5154	11.9533	33.4612	3.65426	4.36464	6.28643	5.51981	10
Nb	0.0372956	0.0337411	0.0298673	0.01937	0.0151683	0.0217375	0.0161212	0.0847338	0.000148838	0.00863308	0.00645084	0.0051355	0.0178239
Ba	0.805075	1.61523	0.682938	0.768029	0.276778	0.588815	0.079329	19.8098	0	0.210875	0.168051	0.0254419	0.498199
La	0.215897	0.181631	0.134204	0.110142	0.109051	0.116702	0.0941908	0.249778	0.0534844	0.0461959	0.0580047	0.0579158	0.0663157
Ce	0.889298	0.930551	0.82163	0.679947	0.593591	0.63518	0.52737	1.22497	0.385664	0.24415	0.343426	0.397995	0.409764
Pr	0.223811	0.256279	0.215384	0.186063	0.158813	0.198534	0.160867	0.28121	0.106158	0.0756878	0.121167	0.118841	0.126743
Nd	1.68929	2.04857	1.81613	1.67143	1.51002	1.53413	1.31333	2.5031	0.886532	0.702521	0.891961	0.969143	1.11811
Sm	1.07432	1.08352	1.24881	0.940331	0.747061	0.975669	0.833531	1.40762	0.602662	0.430695	0.659174	0.648778	0.702164
Eu	0.411772	0.543024	0.447869	0.358725	0.359859	0.413716	0.349704	0.503499	0.224162	0.174914	0.269149	0.298493	0.274496
Gd	1.79448	2.2492	2.30214	1.6998	1.89759	2.00837	1.54789	2.5557	1.16767	0.830348	1.32381	1.21692	1.32154
Tb	0.337935	0.425309	0.406655	0.323175	0.321128	0.327044	0.30791	0.464197	0.228018	0.166406	0.22175	0.250009	0.257676
Dy	2.57705	3.66355	3.0741	2.75673	2.47638	2.92478	2.31961	3.71234	1.59622	1.30668	1.76545	2.02642	2.01233
Ho	0.544542	0.782955	0.67305	0.627967	0.567986	0.606648	0.54919	0.768984	0.35682	0.280889	0.399524	0.424301	0.427156
Er	1.80236	2.38242	2.00321	1.66115	1.54949	1.89323	1.55776	2.63952	1.02871	0.840645	1.19889	1.27762	1.25125
Tm	0.231458	0.336836	0.255174	0.236984	0.262404	0.256383	0.225135	0.332056	0.151559	0.135648	0.142694	0.186078	0.161812
Yb	1.64693	2.1549	2.02008	1.50806	1.60938	1.61879	1.47442	2.28487	0.898441	0.821816	1.08644	1.09814	1.14519
Lu	0.211797	0.328756	0.271921	0.237594	0.253526	0.259101	0.216508	0.349171	0.136978	0.115427	0.154844	0.170729	0.181504
Hf	0.57709	0.884999	0.884725	0.588894	0.491731	0.886912	0.570632	1.22664	0.204442	0.247592	0.357434	0.34235	0.485685
Ta	0.00190606	0.00584915	0.00086304	0.00196457	0.000568755	0.000611523	0.000917083	0.0132793	0	0.00213617	0.00126693	0.00126374	0.00485572
Pb	0.0936725	0.0743854	0.0740867	0.0991083	0.0414559	0.0701478	0.0300504	0.258939	0.0108962	0.0066455	0.0024953	0.00381516	0.0264774
Th	0.00605256	0.00567586	0.00136005	0	0.00245893	0	0	0.00246432	0.000676344	0.00226099	0.00217505	0	0.00110685
U	0.0191113	0.0250086	0.0149337	0.0137933	0.00465167	0.013087	0.000668972	0.0342195	0.00346008	0.0040559	0.00111277	4.02829e-05	0.0489601
Supplementary Table 1. Continued
Sample	E85R1W134-06	E85R1W134-07	E85R1W134-08	E85R1W134-09	E85R1W134-10	E85R1W134-11	E86R1W29-01	E86R1W29-02	E87R1W86-01	E87R1W86-02	E87R1W86-03	E87R1W86-04	E88R1W41-01
Subunit	1e	1e	1e	1e	1e	1e	1e	1e	1e	1e	1e	1e	1e
Depth (mbsf)	1580.44	1580.44	1580.44	1580.44	1580.44	1580.44	1585.19	1586.42	1594.86	1594.86	1594.86	1594.86	1603.51
SiO2	51.5147	51.0717	53.2405	52.4039	51.2136	51.185	51.354	52.839	51.4455	54.2203	51.4826	51.7588	51.4271
TiO2	0.2811	0.5863	0.2756	0.2691	0.2952	0.2563	0.287	0.211	0.4086	0.166	0.4232	0.3367	0.4637
Al2O3	4.3259	5.3905	2.5436	2.5795	2.7249	3.6806	4.213	3.237	4.3657	2.0524	4.7228	4.1283	4.2867
Cr2O3	1.3094	0.8664	0.4143	0.4008	0.4115	1.0827	1.485	1.05	0.8117	0.5309	0.8473	0.7136	0.5568
FeO	4.5588	4.8422	5.3407	5.0724	5.3382	4.4779	4.505	4.779	5.0363	5.3451	5.3208	4.9138	5.9359
MnO	0.1202	0.1123	0.1452	0.1388	0.1334	0.1183	0.055	0.095	0.132	0.1741	0.1444	0.12	0.1542
MgO	17.5509	16.5749	17.9072	17.8365	17.4342	17.7772	17.044	17.816	17.5661	20.2192	18.1294	17.4291	17.2912
CaO	20.3827	20.6891	20.1004	20.7938	20.5315	20.3447	20.187	19.935	19.8183	17.8276	19.0859	20.2742	20.3531
Na2O	0.1873	0.1832	0.2063	0.1795	0.1878	0.1714	0.222	0.266	0.1892	0.143	0.19	0.1972	0.1993
Total	100.231	100.317	100.174	99.6743	98.2703	99.0941	99.352	100.228	99.7734	100.679	100.346	99.8717	100.668
Si4+	1.87086	1.85837	1.93611	1.91358	1.8985	1.8775	1.88468	1.91871	1.87668	1.94823	1.86439	1.88658	1.86441
Al3+(tet)	0.12914	0.14163	0.06389	0.08642	0.1015	0.1225	0.11532	0.08129	0.12332	0.05177	0.13561	0.11342	0.13559
Al3+(oct)	0.05604	0.08957	0.04514	0.02461	0.01757	0.03663	0.06693	0.05726	0.06439	0.03516	0.06599	0.06394	0.04758
Ti4+	0.00768	0.01604	0.00754	0.00739	0.00823	0.00707	0.00792	0.00576	0.01121	0.00449	0.01153	0.00923	0.01264
Cr3+	0.0376	0.02493	0.01191	0.01157	0.01206	0.0314	0.04309	0.03015	0.02341	0.01508	0.02426	0.02057	0.01596
Fe3+	0.03334	0.00798	0.00632	0.04817	0.06891	0.05253	0.00526	0.00108	0.02648	0.00252	0.03564	0.0244	0.06078
Fe2+	0.10513	0.13938	0.15611	0.10674	0.09659	0.08484	0.13302	0.14405	0.12717	0.1581	0.12551	0.12539	0.1192
Mn2+	0.0037	0.00346	0.00447	0.00429	0.00419	0.00368	0.00171	0.00292	0.00408	0.0053	0.00443	0.0037	0.00474
Mg2+	0.95016	0.89907	0.97074	0.97092	0.96342	0.97205	0.93245	0.9644	0.95523	1.08301	0.9787	0.94701	0.93446
Ca2+	0.79317	0.80665	0.78322	0.8136	0.81553	0.79962	0.79383	0.77565	0.77465	0.68638	0.7406	0.79182	0.79063
Na1+	0.01319	0.01293	0.01455	0.01271	0.0135	0.01219	0.0158	0.01873	0.01338	0.00996	0.01334	0.01394	0.01401
100*Mg/(Mg+Fe2+)	90.0378	86.5781	86.1463	90.0952	90.8878	91.9727	87.5154	87.0044	88.2511	87.2614	88.6335	88.3075	88.6872
Wo (%)	42.9097	43.7187	41.0048	43.019	43.4824	43.071	42.6954	41.1683	41.7139	35.6101	40.1452	42.4746	42.869
En (%)	51.403	48.7272	50.8222	51.3371	51.3676	52.3591	50.1506	51.1861	51.4381	56.1875	53.0517	50.7991	50.6679
Fs (%)	5.68725	7.55403	8.17301	5.6439	5.14999	4.56996	7.15407	7.64556	6.84798	8.20245	6.80317	6.72631	6.46311
Sc	120.576	123.389	102.319	93.9205	102.903	114.234	132.999	93.2109	126.347	102.387	120.105	119.563	126.989
Ti	2647.83	2976.12	2013.88	1853.35	2079.45	2337.63	2862.04	1509.14	2983.91	1781.46	2455.9	2716.98	3568.47
V	357.217	376.259	280.318	261.464	280.985	312.517	375.904	222.878	394.51	249.759	335.091	362.861	406.528
Cr	5776.9	5236.38	2600.9	2411.41	2149.96	2714.62	7019.02	5293.97	3805.48	3862.57	4737.32	4478.61	1473.4
Mn	1063.58	1034.8	1111.03	983.977	1082.61	1151.9	1021.29	1225.97	967.125	1160.98	1038.95	922.398	1126.63
Co	41.9288	41.1632	42.5981	39.7604	43.3363	45.5205	40.079	49.4533	38.9139	42.6684	41.4616	37.789	42.6001
Ni	244.449	256.595	180.907	173.333	184.767	192.108	232.704	301.74	220.244	240.455	233.103	216.596	185.894
Rb	0.0079914	0.938387	0	0.014042	0.0879454	0.00377157	0.724257	2.98776	0.00851553	0.00971015	0.0125434	0.00403824	0.0126743
Sr	4.97404	5.63809	5.75624	5.87822	6.06056	6.05279	5.3921	5.17714	5.34726	3.38315	4.85559	5.69534	6.07269
Y	10.5657	11.1951	8.31512	7.0363	8.48196	10.1309	10.4997	7.24413	12.4443	8.83294	11.1344	10.9566	15.4698
Zr	8.30708	9.48502	3.01684	2.68122	3.13865	4.15282	12.7743	8.91194	12.63	4.37549	10.0595	11.0092	13.6497
Nb	0.0157103	0.0271898	0.000692227	0.00760899	0.000884355	0.0030111	0.0109222	0.0161156	0.025217	0.00752326	0.0216983	0.0266112	0.0145825
Ba	0.0813649	0.420606	0.0167504	0	0.0223735	0.0109232	0.11848	0.564432	0.360569	0.0354393	0.226722	0.379653	0.0753472
La	0.0464994	0.0621985	0.0408308	0.0375216	0.0407446	0.0462157	0.0635643	0.0289941	0.0653467	0.0332565	0.052515	0.0697605	0.0887437
Ce	0.342719	0.387851	0.310203	0.252622	0.289006	0.335941	0.389469	0.197623	0.45481	0.210262	0.340239	0.373203	0.57633
Pr	0.105388	0.13614	0.089461	0.0738772	0.103195	0.115531	0.120445	0.0586725	0.133485	0.0645209	0.104574	0.105008	0.181703
Nd	0.915633	1.05717	0.799913	0.66935	0.823572	0.853861	1.06764	0.534723	1.02026	0.617138	0.904372	0.898008	1.49103
Sm	0.667234	0.587074	0.582227	0.465411	0.545076	0.642902	0.54436	0.315291	0.789706	0.504801	0.626551	0.584664	0.989292
Eu	0.234248	0.279777	0.215373	0.184972	0.217345	0.244853	0.246689	0.170516	0.298055	0.213438	0.229824	0.253442	0.389512
Gd	1.27642	1.49614	0.91018	0.822442	0.98071	1.23	1.18274	0.797458	1.45285	0.906763	1.1052	1.16343	1.77834
Tb	0.225675	0.26898	0.189351	0.150035	0.182623	0.241199	0.233143	0.132217	0.270945	0.179496	0.239032	0.231719	0.342391
Dy	1.85065	2.00832	1.37364	1.1591	1.47426	1.72451	1.69262	1.13083	2.1367	1.47384	1.93753	1.90234	2.73856
Ho	0.403331	0.43372	0.32163	0.274751	0.333459	0.354979	0.402992	0.266993	0.462261	0.326172	0.426377	0.394202	0.597389
Er	1.18179	1.32362	0.938612	0.783694	0.908414	1.14623	1.11694	0.723885	1.39759	1.00542	1.27423	1.40265	1.78967
Tm	0.165453	0.173282	0.125686	0.111797	0.130804	0.140055	0.155111	0.120501	0.22607	0.142157	0.187207	0.199011	0.245769
Yb	1.07745	1.29897	0.826628	0.789585	0.881211	0.96533	1.13656	0.835703	1.69733	0.946481	1.36827	1.43082	1.66407
Lu	0.155202	0.162174	0.120585	0.100883	0.113432	0.144392	0.164808	0.116227	0.252991	0.148901	0.217379	0.202495	0.247728
Hf	0.440462	0.490011	0.16672	0.158447	0.17859	0.243119	0.574881	0.34053	0.58182	0.281732	0.422308	0.462555	0.69692
Ta	0.00292116	0.00207752	0.00129166	2.88449e-05	0.00182317	0	0	0.00153106	0.00194583	0.000361059	0.000706353	0.000282381	0.00163339
Pb	0.0150277	0.0218373	0	0	0.0285754	0.00762306	0.0908347	0.119909	0.0364181	0.0219006	0.0254846	0.0318522	0.00758861
Th	0.00197781	0	0.000366409	0	0	0	0.000240188	0	0.000875825	0.000134806	0	0.00138458	0.00333758
U	0.00420018	0.00661888	0	0.00100067	0.00130315	0.0021049	0.00351736	0.0130536	0.004892	0.00111233	0.0225359	0.00618814	0
Supplementary Table 1. Continued
Sample	E88R1W41-02	E88R1W41-03	E88R1W41-04	E88R1W41-05	E88R1W41-06	E88R1W41-07	E88R1W41-08	E88R1W41-09	E88R1W41-10	E88R1W41-11	E88R1W41-12	E88R1W41-13	E88R1W41-14
Subunit	1e	1e	1e	1e	1e	1e	1e	1e	1e	1e	1e	1e	1e
Depth (mbsf)	1603.51	1603.51	1603.51	1603.51	1603.51	1603.51	1603.51	1603.51	1603.51	1603.51	1603.51	1603.51	1603.51
SiO2	52.3562	52.6613	52.7289	50.8676	54.2363	54.2431	51.8453	52.425	51.541	53.5486	51.6866	51.0273	50.8599
TiO2	0.2981	0.522	0.4023	0.7355	0.252	0.2356	0.4879	0.3556	0.4949	0.27	0.3913	0.5734	0.6076
Al2O3	3.4086	3.9191	3.0547	5.1733	2.0548	1.8575	4.5167	3.9483	4.3552	2.4718	3.9091	5.0466	5.1679
Cr2O3	0.6681	0.1848	0.0707	0.0623	0.2546	0.3474	0.3721	0.5088	0.4278	0.445	0.6479	0.1012	0.5271
FeO	5.2453	6.1747	6.1883	7.9918	6.7148	6.2031	6.2353	5.6274	6.3036	5.3757	5.2864	6.7672	5.7235
MnO	0.1442	0.1552	0.1767	0.175	0.2114	0.1884	0.15	0.1242	0.1841	0.1684	0.1208	0.1458	0.1406
MgO	17.6327	17.5424	17.3637	15.6014	20.1014	19.4437	17.7238	17.2069	17.8542	18.4273	17.149	16.0778	16.5778
CaO	21.365	20.5903	20.9653	20.434	17.8191	19.0381	19.8436	20.9174	19.6508	20.454	21.3555	20.8593	21.1688
Na2O	0.1939	0.2119	0.2067	0.233	0.1417	0.2375	0.191	0.2377	0.2082	0.1581	0.1892	0.2308	0.2205
Total	101.312	101.962	101.157	101.274	101.786	101.794	101.366	101.351	101.02	101.319	100.736	100.829	100.994
Si4+	1.8835	1.88516	1.90422	1.84967	1.93395	1.93593	1.86451	1.88775	1.85922	1.92365	1.87206	1.85494	1.84019
Al3+(tet)	0.1165	0.11484	0.09578	0.15033	0.06605	0.06407	0.13549	0.11225	0.14078	0.07635	0.12794	0.14506	0.15981
Al3+(oct)	0.02804	0.05052	0.03425	0.0714	0.02032	0.01407	0.05597	0.05533	0.04439	0.02831	0.03895	0.07117	0.06059
Ti4+	0.00807	0.01405	0.01093	0.02011	0.00676	0.00632	0.0132	0.00963	0.01343	0.00729	0.01066	0.01568	0.01653
Cr3+	0.019	0.00523	0.00202	0.00179	0.00718	0.0098	0.01058	0.01449	0.0122	0.01264	0.01855	0.00291	0.01508
Fe3+	0.06685	0.04569	0.05214	0.05334	0.03483	0.04398	0.05587	0.03976	0.0719	0.03183	0.0624	0.05589	0.06654
Fe2+	0.09097	0.13917	0.13477	0.1897	0.16541	0.14117	0.13167	0.1297	0.11827	0.12968	0.09773	0.14984	0.10665
Mn2+	0.00439	0.00471	0.00541	0.00539	0.00639	0.0057	0.00457	0.00379	0.00563	0.00512	0.00371	0.00449	0.00431
Mg2+	0.9456	0.93613	0.93476	0.84568	1.06849	1.03446	0.95017	0.92363	0.96008	0.9868	0.92592	0.87125	0.89414
Ca2+	0.82356	0.78979	0.81127	0.79616	0.68083	0.72805	0.76466	0.80707	0.75954	0.78732	0.82879	0.8125	0.82069
Na1+	0.01353	0.01471	0.01447	0.01643	0.0098	0.01644	0.01332	0.0166	0.01456	0.01101	0.01329	0.01627	0.01547
100*Mg/(Mg+Fe2+)	91.2244	87.0576	87.3994	81.6785	86.5944	87.9916	87.8294	87.6863	89.0322	88.3852	90.4525	85.3252	89.3432
Wo (%)	44.2745	42.3461	43.1343	43.4695	35.5572	38.2444	41.4115	43.3812	41.3268	41.3552	44.7406	44.3118	45.0562
En (%)	50.8352	50.1921	49.7003	46.1732	55.8038	54.3398	51.458	49.6469	52.238	51.8333	49.9835	47.5161	49.0885
Fs (%)	4.89027	7.4618	7.1654	10.3573	8.63896	7.41584	7.13054	6.97188	6.43518	6.81149	5.27589	8.17211	5.85528
Sc	143.406	140.824	148.325	142.748	133.924	135.56	140.384	121.864	146.954	152.952	158.006	156.156	156.938
Ti	3076.7	3463.73	3162.89	4963.91	3385.65	3120.84	2996.34	2780.92	3717.37	3860.05	3621.03	4111.01	3640.58
V	395.92	414.301	410.92	491.281	401.357	380.722	362.524	354.885	420.481	436.809	424.594	470.402	449.301
Cr	3163.33	1996.07	4517.95	1393.47	1910.72	3154.5	3808.11	2623.96	3052.36	3199.31	3923.26	2457.47	3917.32
Mn	1124.05	1283.29	1316.83	1361.76	1498.76	1067.12	1435.25	1127.47	1308.47	1414.93	1090.74	1574.64	1329.49
Co	42.2442	46.1803	47.584	48.5715	54.0464	40.6755	49.8698	42.9564	47.2409	50.5776	42.6565	57.2777	48.8695
Ni	201.154	195.078	231.904	178.362	202.196	192.168	239.971	213.694	217.301	233.265	207.106	259.279	235.01
Rb	0.111546	0	0.0604917	0.103961	0.346492	0.0839771	0.0731179	0.0870626	0.216796	0.279311	0.0378819	0.340205	0
Sr	6.9428	6.16322	6.33128	14.5678	7.60101	6.42689	5.12731	6.32549	5.7101	5.9823	7.03879	6.73244	5.78608
Y	14.8295	18.1482	15.1954	19.306	18.5714	13.4173	13.8251	12.326	15.4861	15.9901	14.6956	19.7945	17.0454
Zr	18.9114	13.2598	11.5128	30.0478	14.4757	21.1718	14.7074	9.69705	17.8011	18.9966	15.3123	30.6541	11.0612
Nb	0.0272467	0.00710614	0.0116759	0.0360051	0.0308673	0.0357414	0.0221297	0.00700184	0.0235888	0.0268436	0.0145815	0.0595445	0.00480427
Ba	0.159541	0.0443308	0.0862054	0.555378	0.615201	0.233925	0.126159	0.0482401	0.104789	0.122385	0.0512938	0.284377	0.000429429
La	0.0912691	0.128809	0.0754106	0.127726	0.145609	0.0760175	0.0737871	0.0732777	0.0796713	0.0868139	0.0920463	0.119991	0.0788647
Ce	0.565666	0.686453	0.49333	0.826123	0.811469	0.50693	0.472425	0.438942	0.513254	0.547536	0.616033	0.659239	0.534617
Pr	0.161976	0.196369	0.159659	0.204116	0.198627	0.176284	0.134856	0.134967	0.150161	0.152263	0.150257	0.197035	0.171959
Nd	1.33685	1.56844	1.25556	2.0409	1.90695	1.23442	1.28281	1.10784	1.26462	1.28395	1.47639	1.66533	1.35992
Sm	0.764007	1.07829	0.942861	1.10881	1.14179	0.779964	0.794511	0.704264	0.983088	0.954034	1.0235	1.20406	0.991524
Eu	0.338266	0.459715	0.34698	0.471672	0.394875	0.317615	0.305494	0.322141	0.389945	0.395144	0.395616	0.44935	0.384727
Gd	1.83501	2.35748	1.78622	2.05336	1.86659	1.5891	1.62011	1.43947	1.73457	1.75144	1.63742	2.09683	1.79997
Tb	0.336526	0.372353	0.343535	0.436763	0.363389	0.296311	0.293406	0.261833	0.334267	0.354145	0.358937	0.430947	0.370585
Dy	2.5262	3.13292	2.63577	3.42478	3.27413	2.15921	2.30789	2.13144	2.6095	2.68988	2.47673	3.37676	2.94333
Ho	0.567171	0.672949	0.564201	0.761698	0.724297	0.452125	0.55851	0.466463	0.583653	0.614476	0.541392	0.740798	0.664533
Er	1.63509	2.07776	1.75349	2.18146	2.18742	1.47406	1.53987	1.39381	1.75667	1.81206	1.69001	2.20967	1.96683
Tm	0.229514	0.270266	0.240084	0.336875	0.337374	0.222844	0.224937	0.202021	0.24992	0.25067	0.204784	0.302154	0.283793
Yb	1.55026	1.69514	1.66627	1.96024	2.1477	1.39181	1.60122	1.3206	1.77211	1.87851	1.47373	2.01455	1.78858
Lu	0.209941	0.253015	0.216893	0.305059	0.314139	0.205461	0.217058	0.165577	0.226893	0.23806	0.238699	0.349266	0.253796
Hf	0.707983	0.724338	0.553077	1.28228	0.697569	0.705799	0.644147	0.444008	0.780842	0.782741	0.760838	1.15546	0.691851
Ta	0.00146083	0.00475778	5.20746e-05	0.00574588	0.000464892	0.00675245	0	0.00200424	0.00371634	0.00529964	0.00412495	0.00574942	0.000645419
Pb	0.0270013	0.00748084	0.0115448	0.0236416	0	0.0133635	0.0393882	0.0226982	0.037704	0.0288745	0.027589	0.0381478	0.0100031
Th	0.000952849	0.00202988	0	0.00179953	0	0	0.000538445	0.00141315	0.00311206	0.00204519	0.00353225	0.00212578	0
U	0.00376789	0	0.00046425	0.00611711	0.00984528	0.00655064	0.00614516	0.00394784	0.00118445	0.000464699	0.00135004	0.00762481	0
Supplementary Table 1. Continued
Sample	E88R1W41-15	E88R1W41-16	E88R1W41-17	E88R1W106-01	E88R1W106-02
Subunit	1e	1e	1e	1f	1f
Depth (mbsf)	1603.51	1603.51	1603.51	1604.16	1604.16
SiO2	52.5133	52.3067	52.2729	51.9154	52.2772
TiO2	0.36	0.4485	0.4086	0.3864	0.3925
Al2O3	3.7099	3.8849	4.2199	3.5964	3.5095
Cr2O3	0.4699	0.4159	0.5058	0.5814	0.541
FeO	5.6868	5.846	6.142	5.4046	5.4856
MnO	0.1427	0.154	0.1626	0.1427	0.1298
MgO	17.4862	17.6273	17.913	17.4184	17.4708
CaO	20.8603	20.8473	19.8452	20.111	20.0408
Na2O	0.1896	0.2123	0.2211	0.1976	0.1947
Total	101.419	101.743	101.691	99.7539	100.042
Si4+	1.88911	1.87482	1.87317	1.89743	1.90568
Al3+(tet)	0.11089	0.12518	0.12683	0.10257	0.09432
Al3+(oct)	0.04642	0.03895	0.05141	0.05237	0.05647
Ti4+	0.00974	0.01209	0.01101	0.01062	0.01076
Cr3+	0.01337	0.01179	0.01433	0.0168	0.01559
Fe3+	0.04485	0.06501	0.05442	0.02616	0.0145
Fe2+	0.12625	0.11023	0.12965	0.13904	0.15274
Mn2+	0.00435	0.00468	0.00494	0.00442	0.00401
Mg2+	0.93772	0.94184	0.95688	0.949	0.94938
Ca2+	0.80409	0.80066	0.76199	0.78759	0.78279
Na1+	0.01323	0.01475	0.01536	0.014	0.01376
100*Mg/(Mg+Fe2+)	88.1345	89.5228	88.0678	87.2211	86.1413
Wo (%)	43.0441	43.2151	41.2217	41.9905	41.5295
En (%)	50.1977	50.8354	51.7647	50.5966	50.3674
Fs (%)	6.75813	5.94948	7.01355	7.41293	8.10309
Sc	150.063	129.908	120.337	136.668	129.274
Ti	3470.24	4366.08	3126.57	2908.82	2931.35
V	420.713	474.166	376.24	363.585	357.293
Cr	3463.22	1205.41	2054.41	3406.1	2937.91
Mn	1160.58	1400.54	1223.59	1089.9	1266.41
Co	46.8226	50.0122	46.4479	39.6269	46.3374
Ni	206.994	175.675	198.674	179.837	212.576
Rb	0.359113	0.0580114	0.174046	0.0117135	0.0463729
Sr	8.07511	7.0193	6.05531	5.64424	7.68118
Y	15.0381	21.7826	13.2523	12.5797	13.0817
Zr	15.011	15.9987	14.9203	9.21269	9.31496
Nb	0.00873165	0.00810933	0.00884405	0.00302786	0.0233864
Ba	0.195586	0.0580921	0.0730249	0.363069	0.407533
La	0.104826	0.138454	0.0766719	0.057595	0.0773811
Ce	0.555568	0.900649	0.47872	0.470852	0.536778
Pr	0.148997	0.247256	0.14286	0.136563	0.140133
Nd	1.37618	2.2995	1.24553	1.00789	1.22382
Sm	0.80595	1.38516	0.843812	0.781795	0.771988
Eu	0.394099	0.542725	0.291372	0.308778	0.302307
Gd	1.62063	2.44529	1.61629	1.46259	1.36472
Tb	0.336567	0.50506	0.30616	0.251761	0.315023
Dy	2.56059	3.58989	2.43948	2.2443	2.26524
Ho	0.572605	0.867132	0.532477	0.483632	0.468541
Er	1.64693	2.4975	1.49403	1.46286	1.42756
Tm	0.220515	0.335816	0.223804	0.183932	0.230061
Yb	1.56222	2.27468	1.37446	1.35029	1.426
Lu	0.25625	0.305925	0.190179	0.192845	0.224464
Hf	0.739682	0.869599	0.576213	0.540466	0.560871
Ta	0.000947666	0.000728819	0.0050589	0.000365968	0
Pb	0.0120529	0.0331001	0.0104057	0.0280742	0.00508031
Th	0.00276748	0	0.809071	0.000714877	0
U	0.00361283	0	0.0038572	0.00113678	0
wt. % for major elements and ppm for trace elements. Cation abundances are calculated based on stoichiometry with 6 oxygen anions. Wo: Wollastonite (Ca2Si2O6), En: Enstatite (Mg2Si2O6), Fs: Ferrosilite (Fe2Si2O6).

## Sheet: Supplementary Table 2
Supplementary Table 2. Major element compositions of clinopyroxene in Unit 1.
Sample	E70R2W56-15	E70R2W56-16	E70R2W56-17	E71R1W94-16	E71R1W94-17	E71R1W94-18	E71R2W90-3	E71R2W90-4	E71R2W90-5	E71R2W90-6	E71R2W90-7	E71R2W90-8	E71R2W90-9
Subunit	1a	1a	1a	1a	1a	1a	1a	1a	1a	1a	1a	1a	1a
Depth	1466.16	1466.16	1466.16	1471.04	1471.04	1471.04	1472.44	1472.44	1472.44	1472.44	1472.44	1472.44	1472.44
SiO2	51.4978	53.6542	51.4199	50.6201	51.6417	51.717	48.9095	49.1095	49.6477	50.0862	49.6707	48.9202	49.1483
TiO2	0.3132	0.1783	0.2919	0.5315	0.5544	0.462	1.0232	1.0378	1.1069	0.7788	0.9849	0.9918	0.9743
Al2O3	3.3255	1.9281	3.7643	3.7976	4.4278	3.811	5.7739	6.3036	4.6711	4.635	4.1321	5.9509	4.4554
Cr2O3	0.7544	0.6382	1.2749	0.0402	0.2518	0.212	0.1434	0.2121	0.1459	0.1481	0.0543	0.1442	0.2157
FeO	4.8876	4.5362	4.8327	7.4849	5.5253	5.654	8.337	7.5114	10.8098	9.5316	10.1005	8.0272	9.9031
MnO	0.1402	0.1387	0.1424	0.1828	0.1203	0.156	0.1829	0.167	0.2537	0.2107	0.2077	0.1687	0.2115
MgO	17.2285	18.9433	17.4821	16.2491	16.7146	16.099	14.8226	14.3517	13.7835	14.4541	14.3779	14.1733	14.434
CaO	20.8449	20.3722	20.4072	19.8963	21.1938	21.027	20.0045	21.212	19.9739	20.6181	20.2025	21.0974	20.1989
Na2O	0.1612	0.1417	0.1966	0.2072	0.1715	0.189	0.2194	0.2207	0.2512	0.2543	0.2589	0.2297	0.2579
Total	99.1533	100.531	99.812	99.0097	100.601	99.327	99.4164	100.126	100.644	100.717	99.9895	99.7034	99.7991
Si4+	1.89354	1.93664	1.87741	1.8768	1.87519	1.90696	1.81682	1.81112	1.84234	1.84591	1.84769	1.81471	1.83006
Al3+(tet)	0.10646	0.06336	0.12259	0.1232	0.12481	0.09304	0.18318	0.18888	0.15766	0.15409	0.15231	0.18529	0.16994
Al3+(oct)	0.03766	0.01867	0.03941	0.04277	0.0647	0.07259	0.06962	0.08514	0.04665	0.04726	0.02887	0.07491	0.0256
Ti4+	0.00866	0.00484	0.00802	0.01482	0.01514	0.01281	0.02858	0.02878	0.03089	0.02159	0.02755	0.02767	0.02728
Cr3+	0.02193	0.01821	0.0368	0.00118	0.00723	0.00618	0.00421	0.00618	0.00428	0.00432	0.0016	0.00423	0.00635
Fe3+	0.04104	0.02671	0.04426	0.06451	0.03468	0.00216	0.06798	0.05577	0.06303	0.07752	0.08541	0.06733	0.10204
Fe2+	0.10926	0.11022	0.10331	0.16758	0.13312	0.1722	0.19102	0.17591	0.27245	0.21627	0.22882	0.18171	0.20635
Mn2+	0.00437	0.00424	0.0044	0.00574	0.0037	0.00487	0.00575	0.00522	0.00797	0.00658	0.00654	0.0053	0.00667
Mg2+	0.94433	1.01927	0.95151	0.89808	0.90475	0.8849	0.82079	0.789	0.76246	0.7941	0.79729	0.78375	0.80118
Ca2+	0.82126	0.78791	0.79837	0.79043	0.82461	0.83077	0.79623	0.83822	0.79419	0.81421	0.80525	0.83858	0.80589
Na1+	0.01149	0.00992	0.01392	0.0149	0.01208	0.01351	0.0158	0.01578	0.01807	0.01817	0.01867	0.01652	0.01862
Mg#	89.6297	90.2416	90.2059	84.2745	87.1737	83.7101	81.121	81.7693	73.6744	78.5949	77.7001	81.1793	79.5192
Wo	43.804	41.0926	43.0811	42.5856	44.2748	44.0055	44.0384	46.4871	43.4199	44.6246	43.97	46.4833	44.4403
En	50.3682	53.1589	51.3443	48.3855	48.5779	46.8731	45.3966	43.7572	41.685	43.5223	43.5354	43.4445	44.1806
Fs	5.8278	5.74846	5.57458	9.02887	7.14735	9.1214	10.565	9.75577	14.8951	11.8531	12.4946	10.0722	11.3791
Supplementary Table 2. Continued
Sample	E72R1W78-17	E72R1W78-18	E72R1W78-19	E72R1W78-20	E72R1W78-22	E72R1W78-23	E72R1W78-24	E72R1W78-25	E72R1W78-26	E72R1W78-27	E72R1W78-29	E72R1W78-30	E72R1W83-01
Subunit	1b	1b	1b	1b	1b	1b	1b	1b	1b	1b	1b	1b	1b
Depth	1475.48	1475.48	1475.48	1475.48	1475.48	1475.48	1475.48	1475.48	1475.48	1475.48	1475.48	1475.48	1475.53
SiO2	51.5205	50.7967	51.7125	50.4393	51.722	51.3037	51.0509	51.0214	52.1526	50.0666	51.6315	51.8171	50.4793
TiO2	0.746	0.9625	0.6337	0.9536	0.7233	0.8564	0.6291	0.6096	0.5302	0.8215	0.7387	0.533	0.6692
Al2O3	4.0899	3.3716	3.4755	3.6185	4.7496	3.3	4.2957	4.395	3.0417	5.3891	3.4285	3.9567	4.15
Cr2O3	0.4025	0.024	0.1097	0.0206	0.156	0.0192	0.3192	0.3185	0.1359	0.6632	0.0677	0.3263	0.235
FeO	7.1359	10.6146	7.4636	10.4455	6.1549	10.2298	6.4261	6.4297	7.2717	6.0193	8.0387	7.463	6.5008
MnO	0.1799	0.2604	0.1756	0.2861	0.1187	0.2632	0.1281	0.1553	0.1749	0.1214	0.2228	0.1732	0.1391
MgO	15.8071	14.2659	16.2163	15.0377	15.4993	14.7471	15.7833	15.7029	16.1082	15.0519	15.852	16.0449	15.8389
CaO	21.0624	20.0755	20.2148	18.8397	21.8061	20.0474	21.9526	22.034	20.898	21.9859	20.7516	20.915	21.2765
Na2O	0.2457	0.325	0.2703	0.3204	0.2485	0.3125	0.2478	0.2792	0.2495	0.2576	0.232	0.2807	0.264
Total	101.19	100.696	100.272	99.9614	101.178	101.079	100.833	100.946	100.563	100.376	100.963	101.51	99.5528
Si4+	1.87434	1.88103	1.8956	1.87436	1.8776	1.88788	1.85887	1.85566	1.90752	1.83406	1.88592	1.87742	1.86038
Al3+(tet)	0.12566	0.11897	0.1044	0.12564	0.1224	0.11212	0.14113	0.14434	0.09248	0.16594	0.11408	0.12258	0.13962
Al3+(oct)	0.04972	0.0282	0.04577	0.03285	0.08083	0.03101	0.04324	0.04407	0.03865	0.06675	0.03353	0.04639	0.04066
Ti4+	0.02041	0.02681	0.01747	0.02665	0.01975	0.0237	0.01723	0.01667	0.01458	0.02263	0.02029	0.01452	0.01855
Cr3+	0.01158	0.000702685	0.00318	0.000605256	0.00448	0.000558618	0.00919	0.00916	0.00393	0.01921	0.00196	0.00935	0.00685
Fe3+	0.04088	0.0598	0.03973	0.06197	0.0151	0.05545	0.07174	0.07745	0.03843	0.05302	0.05444	0.05752	0.07388
Fe2+	0.17624	0.26893	0.18908	0.26266	0.17177	0.25937	0.12395	0.11812	0.18401	0.13139	0.19113	0.16862	0.12649
Mn2+	0.00554	0.00817	0.00545	0.00901	0.00365	0.0082	0.00395	0.00478	0.00542	0.00377	0.00689	0.00532	0.00434
Mg2+	0.85725	0.7875	0.88612	0.83302	0.83874	0.80895	0.85671	0.85136	0.87827	0.82195	0.86314	0.86659	0.87017
Ca2+	0.82105	0.79657	0.79399	0.75016	0.8482	0.79046	0.8565	0.85868	0.81901	0.86298	0.81218	0.81197	0.8402
Na1+	0.01733	0.02334	0.01921	0.02309	0.01749	0.0223	0.0175	0.01969	0.01769	0.0183	0.01643	0.01972	0.01887
Mg#	82.9475	74.5431	82.4141	76.0279	83.002	75.7213	87.3605	87.816	82.678	86.2177	81.8708	83.7112	87.3088
Wo	44.2724	42.9879	42.4777	40.6406	45.6339	42.5255	46.6208	46.9696	43.5346	47.5126	43.5148	43.9571	45.7413
En	46.2246	42.4986	47.4065	45.1297	45.125	43.5204	46.6323	46.5692	46.6845	45.2534	46.2449	46.9141	47.3727
Fs	9.50296	14.5135	10.1158	14.2297	9.24115	13.954	6.74687	6.4612	9.7809	7.23396	10.2403	9.12872	6.88606
Supplementary Table 2. Continued
Sample	E72R1W83-02	E72R1W83-03	E72R1W83-04	E72R1W83-05	E72R1W83-06	E72R1W83-07	E72R1W83-10	E72R1W83-11	E72R1W83-12	E72R1W83-13	E72R1W83-14	E73R1W77-02	E73R1W77-03
Subunit	1b	1b	1b	1b	1b	1b	1b	1b	1b	1b	1b	1b	1b
Depth	1475.53	1475.53	1475.53	1475.53	1475.53	1475.53	1475.53	1475.53	1475.53	1475.53	1475.53	1485.17	1485.17
SiO2	51.0683	49.4683	49.9251	49.3224	50.7824	51.091	52.1921	50.0692	51.861	50.5769	49.5441	51.54	50.535
TiO2	0.669	0.9351	1.0671	1.1242	0.8146	0.6672	0.4568	0.9767	0.6422	0.7638	0.9756	0.5705	0.9652
Al2O3	3.4059	5.1452	3.1289	3.3041	3.221	3.1932	1.9837	5.6778	3.2718	4.0261	5.0563	2.143	5.1437
Cr2O3	0.1604	0.4285	0.0116	0.0164	0.0226	0.144	0.0472	0.551	0.1133	0.4923	0.5497	0.0228	0.2051
FeO	7.3383	6.0169	11.4701	12.1597	9.2143	7.8374	6.9687	6.0812	7.629	7.1633	6.3236	10.5258	7.968
MnO	0.17	0.1213	0.2805	0.3218	0.2063	0.1879	0.193	0.1227	0.1857	0.1774	0.1311	0.2831	0.1844
MgO	16.4504	15.2945	14.3867	14.507	15.0697	15.8704	17.3067	15.0018	15.9856	15.8572	15.0218	14.7731	14.1695
CaO	20.3566	21.8803	18.8598	18.0558	19.8787	20.5593	20.4736	20.9085	20.3811	20.7021	21.1443	19.795	20.9802
Na2O	0.2136	0.2562	0.3224	0.3084	0.2822	0.2495	0.1826	0.362	0.2699	0.2875	0.2781	0.2378	0.2321
Total	99.8325	99.5463	99.4522	99.1198	99.4918	99.7999	99.8044	99.7509	100.34	100.047	99.0246	99.8911	100.383
Si4+	1.8785	1.82454	1.87451	1.85968	1.8913	1.88605	1.91542	1.84434	1.90282	1.85935	1.84076	1.92225	1.86547
Al3+(tet)	0.1215	0.17546	0.12549	0.14032	0.1087	0.11395	0.08458	0.15566	0.09718	0.14065	0.15924	0.07775	0.13453
Al3+(oct)	0.02617	0.04822	0.01298	0.00652	0.0327	0.025	0.00123	0.09086	0.04432	0.03381	0.06219	0.01645	0.08928
Ti4+	0.01851	0.02594	0.03013	0.03188	0.02282	0.01852	0.01261	0.02706	0.01772	0.02112	0.02726	0.016	0.0268
Cr3+	0.00467	0.0125	0.000344362	0.000488908	0.000665494	0.0042	0.00137	0.01605	0.00329	0.01431	0.01615	0.000672338	0.00599
Fe3+	0.06889	0.08119	0.07538	0.0921	0.05008	0.06556	0.06975	0.0205	0.03333	0.07078	0.04642	0.04582	0.00229
Fe2+	0.15686	0.10441	0.2848	0.29134	0.23692	0.17641	0.14413	0.16684	0.20077	0.14946	0.15007	0.2825	0.2437
Mn2+	0.0053	0.00379	0.00892	0.01028	0.00651	0.00588	0.006	0.00383	0.00577	0.00552	0.00413	0.00894	0.00577
Mg2+	0.90204	0.84091	0.80523	0.81538	0.83665	0.87335	0.94681	0.82376	0.87433	0.86901	0.83199	0.82134	0.77972
Ca2+	0.80234	0.86472	0.75875	0.72947	0.79329	0.81323	0.8051	0.82525	0.80127	0.81549	0.84177	0.79107	0.82985
Na1+	0.01523	0.01832	0.02347	0.02255	0.02038	0.01786	0.01299	0.02586	0.0192	0.02049	0.02003	0.0172	0.01661
Mg#	85.1866	88.9548	73.8725	73.6755	77.9315	83.1953	86.7881	83.1578	81.3257	85.3253	84.7189	74.4075	76.1877
Wo	43.1079	47.7733	41.0408	39.7272	42.4933	43.6519	42.462	45.447	42.7033	44.4661	46.154	41.747	44.7775
En	48.4644	46.4582	43.5547	44.4063	44.8159	46.879	49.9362	45.365	46.597	47.3845	45.6177	43.3448	42.0727
Fs	8.42767	5.76857	15.4046	15.8665	12.6909	9.46913	7.60185	9.1879	10.6998	8.14944	8.22826	14.9082	13.1498
Supplementary Table 2. Continued
Sample	E73R1W77-04	E73R1W77-05	E73R1W77-06	E73R1W77-07	E73R1W77-08	E73R1W77-09	E73R1W77-10	E73R1W77-11	E73R2W61-10	E73R2W61-11	E73R2W61-12	E73R2W61-13	E73R2W61-14
Subunit	1b	1b	1b	1b	1b	1b	1b	1b	1b	1b	1b	1b	1b
Depth	1485.17	1485.17	1485.17	1485.17	1485.17	1485.17	1485.17	1485.17	1486.2	1486.2	1486.2	1486.2	1486.2
SiO2	49.7759	50.9989	49.7088	50.8685	50.3941	49.8001	50.7292	50.739	49.481	49.861	48.922	49.059	49.145
TiO2	1.1014	0.8326	1.051	0.9235	0.7438	0.9235	0.9051	0.7949	0.883	0.864	1.248	1.323	1.334
Al2O3	3.6229	3.82	6.0797	3.609	4.7767	3.4411	4.6686	3.622	6.102	5.911	6.032	6.328	4.79
Cr2O3	0.0078	0.127	0.3924	0.0087	0.2703	0.0416	0.2062	0.0668	0.872	0.409	0.312	0.485	0.21
FeO	13.3595	9.6758	7.2322	12.0203	8.2685	11.4161	8.4147	8.9132	6.379	6.266	7.878	7.306	11.577
MnO	0.316	0.2376	0.1679	0.2984	0.1982	0.2848	0.208	0.2168	0.181	0.237	0.183	0.197	0.3
MgO	12.6767	14.5442	14.355	13.6981	14.5335	13.6832	14.3677	15.0504	14.667	14.694	13.085	13.474	12.466
CaO	18.7791	19.7414	20.7757	18.8009	20.7583	19.0196	20.6209	20.1156	21.133	21.632	22.224	21.288	20.056
Na2O	0.303	0.249	0.2478	0.3284	0.2955	0.2873	0.2357	0.2535	0.266	0.231	0.242	0.264	0.314
Total	99.9423	100.227	100.01	100.556	100.239	98.8973	100.356	99.7722	99.964	100.105	100.126	99.724	100.192
Si4+	1.87962	1.89168	1.83585	1.89576	1.86023	1.88447	1.87435	1.88309	1.82353	1.83357	1.81615	1.82408	1.84446
Al3+(tet)	0.12038	0.10832	0.16415	0.10424	0.13977	0.11553	0.12565	0.11691	0.17647	0.16643	0.18385	0.17592	0.15554
Al3+(oct)	0.04087	0.05869	0.10051	0.05429	0.06806	0.03795	0.07767	0.04154	0.08859	0.08978	0.08009	0.1014	0.05636
Ti4+	0.03128	0.02323	0.02919	0.02588	0.02065	0.02628	0.02515	0.02219	0.02447	0.02389	0.03484	0.03699	0.03765
Cr3+	0.000232881	0.00372	0.01146	0.000256355	0.00789	0.00124	0.00602	0.00196	0.02541	0.01189	0.00916	0.01426	0.00623
Fe3+	0.03891	0.01736	0.01155	0.02166	0.04368	0.04486	0.00854	0.04727	0.03254	0.03344	0.04234	0.00531	0.04049
Fe2+	0.383	0.2828	0.21183	0.35299	0.21159	0.31643	0.25148	0.22938	0.16407	0.15927	0.20225	0.22188	0.32289
Mn2+	0.01011	0.00747	0.00525	0.00942	0.0062	0.00913	0.00651	0.00682	0.00565	0.00738	0.00575	0.0062	0.00954
Mg2+	0.71358	0.8042	0.79031	0.761	0.79973	0.77185	0.79135	0.83266	0.80576	0.8055	0.72412	0.74681	0.69744
Ca2+	0.75983	0.78462	0.82215	0.75077	0.82106	0.77118	0.81638	0.79994	0.83451	0.85237	0.88402	0.84811	0.80655
Na1+	0.02219	0.01791	0.01775	0.02373	0.02115	0.02108	0.01689	0.01824	0.01901	0.01647	0.01742	0.01903	0.02285
Mg#	65.0732	73.9834	78.8622	68.313	79.0778	70.9238	75.8849	78.4019	83.0826	83.4914	78.1675	77.0948	68.3544
Wo	40.9302	41.9219	45.0669	40.2609	44.8082	41.4732	43.9101	42.9618	46.25	46.9072	48.8303	46.6816	44.1489
En	38.4389	42.9682	43.3212	40.8095	43.6446	41.5096	42.5637	44.719	44.6568	44.3279	39.9978	41.1058	38.1766
Fs	20.631	15.1099	11.6119	18.9296	11.5472	17.0172	13.5263	12.3192	9.09317	8.76491	11.1718	12.2126	17.6745
Supplementary Table 2. Continued
Sample	E73R2W61-15	E73R2W61-16	E73R2W61-17	E74R2W15-10	E75R1W26-06	E75R1W26-07	E75R1W26-08	E76R2W23-13	E77R2W32-09	E77R2W32-10	E77R2W32-11	E77R2W32-12	E78R4W48-11
Subunit	1b	1b	1b	1c	1c	1c	1c	1c	1c	1c	1c	1c	1c
Depth	1486.2	1486.2	1486.2	1495.63	1504.06	1504.06	1504.06	1508.44	1512.46	1512.46	1512.46	1512.46	1520.09
SiO2	48.816	51.39	49.944	52.258	50.935	51.249	49.64	50.784	51.7853	51.5969	52.2069	50.2181	51.3981
TiO2	1.272	0.51	1.124	0.417	0.906	0.633	0.901	0.871	0.6998	0.6252	0.5018	0.8857	0.7721
Al2O3	4.985	2.255	5.504	2.992	2.77	2.691	5.105	3.961	3.1944	3.6065	1.4891	2.6326	3.2198
Cr2O3	0.259	0.063	0.151	0.436	0.045	0.048	0.306	0.259	0.0661	0.2927	0.0045	0.0218	0.1346
FeO	10.121	10.949	8.58	6.646	12.652	10.77	8.041	8.013	10.5745	8.3289	14.5694	14.9601	10.0478
MnO	0.24	0.329	0.181	0.196	0.233	0.192	0.205	0.249	0.2544	0.195	0.4047	0.369	0.2387
MgO	12.913	14.854	13.345	16.989	13.756	14.595	13.952	14.721	14.8176	15.5486	15.8193	13.5858	14.7348
CaO	20.259	18.888	21.516	19.856	17.969	18.931	20.382	20.572	19.1836	19.7468	15.1874	17.2678	19.3512
Na2O	0.319	0.191	0.304	0.197	0.285	0.28	0.268	0.293	0.2802	0.2371	0.2235	0.2934	0.2893
Total	99.184	99.429	100.649	99.987	99.551	99.389	98.8	99.723	100.856	100.178	100.407	100.234	100.186
Si4+	1.84044	1.92709	1.84529	1.91508	1.92193	1.92143	1.86209	1.88472	1.91133	1.90259	1.94876	1.8923	1.90811
Al3+(tet)	0.15956	0.07291	0.15471	0.08492	0.07807	0.07857	0.13791	0.11528	0.08867	0.09741	0.05124	0.1077	0.09189
Al3+(oct)	0.06196	0.02676	0.08499	0.04432	0.04513	0.04035	0.08781	0.05799	0.0503	0.05934	0.01428	0.00923	0.049
Ti4+	0.03607	0.01438	0.03123	0.01149	0.02571	0.01785	0.02542	0.02431	0.01942	0.01734	0.01409	0.0251	0.02156
Cr3+	0.00772	0.00187	0.00441	0.01263	0.00134	0.00142	0.00908	0.0076	0.00193	0.00853	0.00013281	0.000649495	0.00395
Fe3+	0.04106	0.02941	0.02462	0.01898	0.00103	0.02145	0.00967	0.02216	0.01765	0.01181	0.02483	0.06905	0.01665
Fe2+	0.27806	0.31397	0.2405	0.18471	0.39823	0.31625	0.24259	0.22655	0.30876	0.24504	0.43	0.4024	0.29531
Mn2+	0.00766	0.01045	0.00566	0.00608	0.00745	0.0061	0.00651	0.00783	0.00795	0.00609	0.0128	0.01178	0.00751
Mg2+	0.72573	0.83034	0.735	0.92809	0.77375	0.81571	0.78018	0.81441	0.81526	0.85468	0.88025	0.76314	0.81544
Ca2+	0.81841	0.75893	0.8518	0.77969	0.72651	0.76052	0.81924	0.81807	0.75867	0.78021	0.60745	0.69721	0.76976
Na1+	0.02332	0.01389	0.02178	0.014	0.02085	0.02036	0.01949	0.02108	0.02005	0.01695	0.01618	0.02144	0.02082
Mg#	72.299	72.5625	75.346	83.4013	66.0208	72.0617	76.2811	78.2364	72.5307	77.718	67.1818	65.4752	73.4135
Wo	44.9133	39.8757	46.6152	41.199	38.2676	40.1863	44.4752	44.0052	40.2971	41.5021	31.6758	37.4289	40.9339
En	39.8272	43.6276	40.2235	49.0408	40.7563	43.1026	42.3549	43.8086	43.3028	45.4632	45.9015	40.9685	43.3625
Fs	15.2595	16.4967	13.1614	9.76027	20.9761	16.7111	13.1699	12.1862	16.4001	13.0347	22.4227	21.6026	15.7037
Supplementary Table 2. Continued
Sample	E80R1W93-10	E80R1W93-11	E80R1W93-13	E81R1W54-01	E81R1W54-02	E81R1W54-03	E81R1W54-04	E81R1W54-05	E81R1W54-06	E81R1W54-07	E82R1W23-01	E82R1W23-02	E82R2W91-01
Subunit	1c	1c	1c	1d	1d	1d	1d	1d	1d	1d	1d	1d	1d
Depth	1534.53	1534.53	1534.53	1543.44	1543.44	1543.44	1543.44	1543.44	1543.44	1543.44	1552.23	1552.23	1554.25
SiO2	51.02	51.2405	51.7411	51.525	51.625	52.006	51.356	52.929	51.613	51.843	49.809	51.303	50.826
TiO2	0.834	0.7451	0.9312	0.575	0.595	0.461	0.754	0.399	0.799	0.653	1.134	0.669	0.769
Al2O3	2.4572	3.197	2.9608	3.845	4.289	3.984	4.096	3.191	5.199	3.801	5.9	4.916	5.227
Cr2O3	0.0652	0.2826	0.3446	0.063	0.14	0.298	0.09	0.173	0.117	0.14	0.04	0.09	0.042
FeO	11.8103	8.6614	10.528	8.03	6.441	6.783	7.155	5.929	6.937	8.201	8.004	7.51	7.036
MnO	0.2871	0.2149	0.256	0.186	0.139	0.138	0.185	0.232	0.137	0.21	0.133	0.216	0.201
MgO	14.8047	15.9533	14.516	16.016	16.607	17.621	15.595	17.408	16.816	16.31	15.487	17.122	15.341
CaO	18.231	19.3385	19.3118	19.792	19.715	18.324	20.298	20.055	19.119	18.826	19.632	17.918	20.169
Na2O	0.2968	0.2487	0.3018	0.23	0.212	0.201	0.236	0.206	0.233	0.284	0.333	0.18	0.254
Total	99.8063	99.882	100.891	100.262	99.763	99.816	99.765	100.522	100.97	100.268	100.472	99.924	99.865
Si4+	1.90916	1.89423	1.91382	1.89185	1.89389	1.9021	1.89475	1.92258	1.87076	1.90254	1.82413	1.8791	1.8716
Al3+(tet)	0.09084	0.10577	0.08618	0.10815	0.10611	0.0979	0.10525	0.07742	0.12924	0.09746	0.17587	0.1209	0.1284
Al3+(oct)	0.01754	0.03353	0.0429	0.05826	0.07935	0.07385	0.07288	0.0592	0.09287	0.06695	0.07882	0.09134	0.09847
Ti4+	0.02347	0.02072	0.0259	0.01588	0.01642	0.01268	0.02092	0.0109	0.02178	0.01802	0.03123	0.01843	0.0213
Cr3+	0.00193	0.00826	0.01008	0.00183	0.00406	0.00862	0.00263	0.00497	0.00335	0.00406	0.00116	0.00261	0.00122
Fe3+	0.04596	0.04038	0.00304	0.03268	0.00495	0.00433	0.00478	0.00596	0.00583	0.01062	0.05707	0.00288	0.00425
Fe2+	0.32365	0.22741	0.32263	0.2139	0.19267	0.20315	0.21599	0.17416	0.20445	0.24109	0.18808	0.22717	0.21244
Mn2+	0.0091	0.00673	0.00802	0.00578	0.00432	0.00428	0.00578	0.00714	0.00421	0.00653	0.00413	0.0067	0.00627
Mg2+	0.82583	0.87914	0.80039	0.87662	0.90819	0.96073	0.8577	0.9426	0.90859	0.89225	0.84548	0.93487	0.84211
Ca2+	0.73098	0.76601	0.76539	0.77867	0.77497	0.71812	0.80243	0.78056	0.74254	0.74028	0.77038	0.70322	0.7958
Na1+	0.02154	0.01783	0.02165	0.01637	0.01508	0.01425	0.01688	0.01451	0.01638	0.02021	0.02365	0.01278	0.01814
Mg#	71.8438	79.4487	71.2712	80.3855	82.4982	82.5455	79.8834	84.4049	81.6314	78.7275	81.8027	80.4508	79.8549
Wo	38.8725	40.9072	40.5308	41.658	41.3136	38.1571	42.7707	41.1402	40.0164	39.5107	42.7055	37.7009	43.0081
En	43.9164	46.9486	42.3843	46.8984	48.4153	51.0483	45.7166	49.6807	48.9656	47.6219	46.8686	50.1201	45.5109
Fs	17.2111	12.1441	17.0849	11.4436	10.2711	10.7946	11.5126	9.17913	11.018	12.8674	10.4259	12.179	11.481
Supplementary Table 2. Continued
Sample	E82R2W91-02	E82R2W91-03	E82R2W91-04	E82R2W91-05	E82R2W91-06	E82R2W91-07	E82R3W58-08	E83R1W121-02	E83R1W121-03	E83R1W121-04	E85R1W134-12	E86R2W16-01	E87R1W86-01
Subunit	1d	1d	1d	1d	1d	1d	1d	1d	1d	1d	1e	1e	1e
Depth	1554.25	1554.25	1554.25	1554.25	1554.25	1554.25	1555.28	1562.61	1562.61	1562.61	1580.44	1586.42	1594.86
SiO2	52.49	51.89	51.623	51.496	51.522	51.368	52.139	52.367	50.728	51.183	53.3238	50.667	51.8126
TiO2	0.548	0.338	0.57	0.584	0.713	0.568	0.492	0.593	0.81	0.725	0.2006	0.513	0.5848
Al2O3	4.208	3.173	4.453	4.484	4.348	4.865	3.789	3.768	4.726	3.993	2.124	5.302	3.9982
Cr2O3	0.201	0.264	0.032	0.079	0.106	0.048	0.169	0.214	0.055	0.092	0.5566	1.088	0.0486
FeO	6.693	5.944	7.088	7.87	8.43	6.447	6.566	6.074	7.316	7.972	5.2472	5.071	9.2431
MnO	0.152	0.135	0.209	0.206	0.197	0.134	0.153	0.098	0.157	0.264	0.1558	0.089	0.242
MgO	16.95	17.142	17.047	16.935	16.682	16.027	17.035	16.53	15.811	16.399	20.3076	16.657	17.4344
CaO	19.496	19.984	18.424	18.022	18.239	20.023	19.533	20.983	19.679	18.612	18.1017	19.89	17.0681
Na2O	0.306	0.318	0.249	0.226	0.204	0.252	0.206	0.214	0.248	0.262	0.1513	0.219	0.2044
Total	101.044	99.188	99.695	99.902	100.441	99.732	100.082	100.841	99.53	99.502	100.169	99.496	100.636
Si4+	1.90012	1.9084	1.89326	1.88919	1.88569	1.88666	1.90544	1.90208	1.87293	1.8905	1.9233	1.85855	1.89075
Al3+(tet)	0.09988	0.0916	0.10674	0.11081	0.11431	0.11334	0.09456	0.09792	0.12707	0.1095	0.0767	0.14145	0.10925
Al3+(oct)	0.07967	0.04594	0.08576	0.08308	0.07326	0.09728	0.06866	0.0634	0.0786	0.06434	0.0136	0.08779	0.06272
Ti4+	0.01492	0.00935	0.01572	0.01611	0.01963	0.01569	0.01352	0.0162	0.02249	0.02014	0.00544	0.01415	0.01605
Cr3+	0.00575	0.00768	0.000927911	0.00229	0.00307	0.00139	0.00488	0.00615	0.00161	0.00269	0.01587	0.03155	0.0014
Fe3+	0.00609	0.04196	0.00631	0.00929	0.01321	0.00123	0.00857	0.01106	0.01963	0.02096	0.04692	0.00938	0.0275
Fe2+	0.19654	0.14086	0.21109	0.23217	0.24482	0.1968	0.19211	0.17345	0.20627	0.2253	0.11136	0.14619	0.2546
Mn2+	0.00466	0.00421	0.00649	0.0064	0.00611	0.00417	0.00474	0.00302	0.00491	0.00826	0.00476	0.00277	0.00748
Mg2+	0.91467	0.9398	0.93198	0.92614	0.91015	0.87749	0.92804	0.89502	0.87021	0.90294	1.09188	0.91083	0.94841
Ca2+	0.75621	0.78752	0.72401	0.70843	0.71527	0.788	0.76489	0.81664	0.77852	0.73661	0.69958	0.78177	0.66739
Na1+	0.02148	0.02268	0.01771	0.01608	0.01448	0.01795	0.0146	0.01507	0.01775	0.01876	0.01058	0.01558	0.01446
Mg#	82.313	86.9654	81.5331	79.9561	78.8029	81.6809	82.8496	83.7665	80.8385	80.0308	90.745	86.1696	78.8364
Wo	40.495	42.1543	38.7778	37.9502	38.2448	42.3134	40.5767	43.3205	41.9688	39.4997	36.7656	42.5155	35.6817
En	48.9803	50.3056	49.9163	49.6125	48.6648	47.119	49.2318	47.4782	46.9114	48.4188	57.3821	49.5341	50.7063
Fs	10.5247	7.54016	11.3058	12.4374	13.0904	10.5676	10.1915	9.20125	11.1198	12.0815	5.85224	7.95034	13.612
Supplementary Table 2. Continued
Sample	E87R1W86-02	E88R1W41-18	E88R1W41-19	E88R1W41-20	E88R1W41-21	E88R1W106-03
Subunit	1e	1e	1e	1e	1e	1f
Depth	1594.86	1603.51	1603.51	1603.51	1603.51	1604.16
SiO2	52.1489	53.4237	51.5249	50.9457	50.9794	53.8025
TiO2	0.4851	0.2827	0.4381	0.7978	0.785	0.2461
Al2O3	3.5606	2.8984	4.178	5.4296	4.9847	1.83
Cr2O3	0.0272	0.5133	0.3147	0.066	0.082	0.3533
FeO	8.3618	5.1612	5.8441	7.7652	9.0408	5.3952
MnO	0.2053	0.1349	0.1539	0.188	0.2053	0.1554
MgO	16.9777	17.9301	17.0097	16.1868	16.2743	18.5642
CaO	18.7501	20.8948	21.2263	19.8389	18.5422	19.8392
Na2O	0.1961	0.2236	0.1913	0.2141	0.2394	0.1402
Total	100.713	101.463	100.881	101.432	101.133	100.326
Si4+	1.90188	1.91758	1.86487	1.84497	1.85654	1.95165
Al3+(tet)	0.09812	0.08242	0.13513	0.15503	0.14346	0.04835
Al3+(oct)	0.05494	0.0402	0.04311	0.07673	0.07051	0.02989
Ti4+	0.01331	0.00763	0.01193	0.02173	0.0215	0.00671
Cr3+	0.000784322	0.01457	0.00901	0.00189	0.00236	0.01013
Fe3+	0.02966	0.02795	0.0726	0.04799	0.04449	0.00476
Fe2+	0.22538	0.12698	0.1043	0.18719	0.23086	0.15891
Mn2+	0.00634	0.0041	0.00472	0.00577	0.00633	0.00477
Mg2+	0.92301	0.95938	0.91773	0.87384	0.88349	1.00384
Ca2+	0.73271	0.80362	0.82319	0.76983	0.72354	0.77111
Na1+	0.01387	0.01556	0.01343	0.01503	0.0169	0.00986
Mg#	80.3743	88.3114	89.7948	82.3573	79.2827	86.3333
Wo	38.9513	42.52	44.6119	42.0473	39.368	39.8741
En	49.0673	50.7614	49.7357	47.7283	48.0707	51.9085
Fs	11.9814	6.71862	5.65248	10.2244	12.5613	8.21734
Mg# = 100*Mg/(Mg+Fe2+), mbsf for depth and wt. % for major elements, Cation abundances are calculated based on stoichiometry with 6 oxygen anions. Wo: Wollastonite (Ca2Si2O6), En: Enstatite (Mg2Si2O6), Fs: Ferrosilite (Fe2Si2O6).

## Sheet: Supplementary Table 3
Supplementary Table 3. Major elements compositions of clinopyroxene in Unit 3.
Unit 3	D15R1W95-01	D27R2W122-01	D27R2W122-02	D27R2W122-04	D35R4W34-01	D35R4W34-02	D35R4W34-03	D35R4W34-04	D35R4W34-05	D35R4W34-06	D35R4W34-07	D41R2W124-01	D41R2W124-02
Depth (mbsf)	336.15	454.21	454.21	454.21	534.04	534.04	534.04	534.04	534.04	534.04	534.04	589.95	589.95
SiO2	51.1527	52.6811	50.6547	47.4015	52.5854	52.7134	51.3196	51.1515	52.2077	51.3615	47.8456	50.688	50.752
TiO2	0.3216	0.1428	0.4126	0.6074	0.4417	0.3544	0.3788	0.295	0.5726	0.2854	0.7517	0.503	0.399
Al2O3	2.9195	2.2746	4.5836	6.0193	2.6498	1.6312	2.1374	4.0526	2.3301	4.748	8.6012	3.026	3.687
Cr2O3	0.0137	0.4889	0.4466	0.2014	0.0323	0.0061	0.005	0.1753	0.0017	0.1535	0.1694	0.127	0.072
FeO	9.6391	3.3147	5.5716	6.4013	10.8329	11.0852	11.2866	6.2845	9.9019	5.2519	7.6988	7.952	6.542
MnO	0.2489	0.035	0.1178	0.0855	0.2744	0.336	0.3152	0.1402	0.3462	0.0696	0.1236	0.184	0.144
MgO	16.0068	17.3418	15.5838	14.5202	15.8629	14.7113	14.5698	15.6947	15.2147	15.9752	13.4171	14.88	15.067
CaO	19.7007	24.1049	23.1363	23.3467	19.1066	20.0609	19.5421	22.759	20.6024	23.5298	22.7015	22.221	23.122
Na2O	0.2161	0.1316	0.2013	0.2057	0.2234	0.2119	0.237	0.1507	0.3128	0.1572	0.1565	0.256	0.213
Total	100.219	100.515	100.708	98.789	102.009	101.11	99.7915	100.704	101.49	101.532	101.465	99.837	99.998
Si4+	1.88566	1.9054	1.8438	1.76216	1.91374	1.94695	1.91935	1.86449	1.91021	1.84959	1.74213	1.87685	1.86765
Al3+(tet)	0.11434	0.0946	0.1562	0.23784	0.08626	0.05305	0.08065	0.13551	0.08979	0.15041	0.25787	0.12315	0.13235
Al3+(oct)	0.01252	0.00238	0.04045	0.02592	0.0274	0.01797	0.01357	0.03861	0.0107	0.05113	0.11128	0.00892	0.02758
Ti4+	0.00892	0.00388	0.01129	0.01698	0.01209	0.00984	0.01065	0.00809	0.01576	0.00773	0.02058	0.01401	0.01104
Cr3+	0.000399305	0.01398	0.01285	0.00592	0.000929412	0.000178137	0.000147853	0.00505	4.91796e-05	0.00437	0.00488	0.00372	0.00209
Fe3+	0.09903	0.0797	0.09451	0.18687	0.04952	0.03039	0.06281	0.08632	0.06971	0.09043	0.1116	0.10087	0.09578
Fe2+	0.19814	0.02057	0.0751	0.01215	0.2802	0.31203	0.29021	0.10526	0.23329	0.06774	0.12284	0.14538	0.10556
Mn2+	0.00777	0.00107	0.00363	0.00269	0.00846	0.01051	0.00999	0.00433	0.01073	0.00212	0.00381	0.00577	0.00449
Mg2+	0.87961	0.93501	0.84558	0.80467	0.86058	0.80998	0.81229	0.8528	0.82985	0.85758	0.72826	0.82133	0.82653
Ca2+	0.77817	0.93418	0.90236	0.92998	0.74507	0.79392	0.78313	0.88889	0.80772	0.90793	0.8857	0.88162	0.91172
Na1+	0.01545	0.00923	0.01421	0.01483	0.01576	0.01518	0.01719	0.01065	0.02219	0.01098	0.01105	0.01838	0.0152
Mg#	81.6153	97.8478	91.8431	98.5125	75.438	72.1902	73.6769	89.0132	78.0567	92.6793	85.5667	84.9614	88.6749
Wo (%)	41.9289	49.434	49.4976	53.2392	39.5085	41.438	41.5314	48.1277	43.1737	49.5256	50.996	47.6984	49.4477
En (%)	47.3949	49.4777	46.383	46.0652	45.6336	42.276	43.0778	46.1732	44.3567	46.7793	41.9311	44.4363	44.8274
Fs (%)	10.6762	1.08828	4.1194	0.69559	14.8579	16.286	15.3908	5.69913	12.4696	3.69508	7.07288	7.8653	5.7249
Supplementary Table 3. Continued
Unit 3	D44R1W14-01	D44R1W14-02	D44R1W14-03	D45R4W41-01	D45R4W41-02	D45R4W41-03	D45R4W41-04	D45R4W41-05	D45R4W41-06	D49R7W44-01	D49R7W44-02	D49R7W44-03	D49R7W44-04
Depth (mbsf)	616.64	616.64	616.64	631.06	631.06	631.06	631.06	631.06	631.06	673.97	673.97	673.97	673.97
SiO2	49.8716	48.7334	51.6313	50.905	50.7	51.618	50.955	50.885	50.484	48.986	49.833	50.762	51.614
TiO2	0.5566	0.7042	0.4593	0.454	0.509	0.344	0.318	0.306	0.392	0.822	0.641	0.419	0.298
Al2O3	4.4775	5.5056	2.5731	2.387	2.698	2.289	3.481	3.498	3.894	4.048	3.509	3.371	2.794
Cr2O3	0.1955	0.015	0.0246	0.09	0.081	0.043	0.138	0.082	0.261	0.019	0.009	0.694	0.509
FeO	7.5958	9.9045	8.0966	10.133	9.661	9.548	7.387	6.365	5.348	10.132	9.463	5.52	5.48
MnO	0.1678	0.2847	0.2828	0.273	0.251	0.247	0.171	0.129	0.092	0.221	0.27	0.118	0.115
MgO	14.9003	13.9051	15.9361	14.875	14.899	16.092	14.948	15.222	15.11	13.696	14.124	15.695	15.796
CaO	22.1074	21.251	21.4388	20.079	20.496	19.348	22.688	23.022	23.751	21.82	21.573	22.965	23.032
Na2O	0.2827	0.3482	0.2738	0.288	0.258	0.219	0.21	0.181	0.138	0.276	0.285	0.252	0.283
Total	100.155	100.652	100.716	99.484	99.553	99.748	100.296	99.69	99.47	100.02	99.707	99.796	99.921
Si4+	1.83579	1.79724	1.88955	1.90149	1.89019	1.91271	1.87456	1.87688	1.86345	1.82471	1.85729	1.86611	1.89428
Al3+(tet)	0.16421	0.20276	0.11045	0.09851	0.10981	0.08729	0.12544	0.12312	0.13655	0.17529	0.14271	0.13389	0.10572
Al3+(oct)	0.03006	0.03656	0.000545491	0.00659	0.00875	0.01268	0.0255	0.02896	0.03287	0.00245	0.01145	0.01218	0.01515
Ti4+	0.01541	0.01953	0.01264	0.01275	0.01427	0.00959	0.0088	0.00849	0.01088	0.02303	0.01797	0.01158	0.00823
Cr3+	0.00569	0.00043738	0.000711818	0.00266	0.00239	0.00126	0.00401	0.00239	0.00762	0.000559584	0.000265213	0.02017	0.01477
Fe3+	0.11782	0.1516	0.10334	0.08461	0.08879	0.06992	0.09331	0.08774	0.08418	0.14616	0.11566	0.09632	0.07949
Fe2+	0.11602	0.15388	0.14447	0.23195	0.21244	0.22598	0.13397	0.1086	0.08091	0.16948	0.17931	0.07339	0.08872
Mn2+	0.00523	0.00889	0.00877	0.00864	0.00793	0.00775	0.00533	0.00403	0.00288	0.00697	0.00852	0.00367	0.00358
Mg2+	0.81762	0.76444	0.86939	0.82829	0.82802	0.88889	0.81976	0.83696	0.83141	0.76051	0.78471	0.8601	0.8642
Ca2+	0.87197	0.83975	0.8407	0.80366	0.81877	0.76821	0.89434	0.90988	0.93938	0.87091	0.86153	0.90461	0.90574
Na1+	0.02018	0.0249	0.01943	0.02086	0.01865	0.01574	0.01498	0.01295	0.00988	0.01993	0.0206	0.01796	0.02014
Mg#	87.5738	83.2429	85.7502	78.1229	79.5821	79.7304	85.9531	88.5147	91.1314	81.7762	81.3998	92.1381	90.6897
Wo (%)	48.2923	47.7655	45.3312	43.1172	44.0379	40.7954	48.3932	49.0383	50.7305	48.3596	47.1928	49.2143	48.7309
En (%)	45.2824	43.4815	46.8786	44.4386	44.5359	47.2041	44.3575	45.1086	44.9001	42.2296	42.9851	46.7931	46.496
Fs (%)	6.4253	8.75297	7.79016	12.4442	11.4262	12.0005	7.2493	5.85314	4.36945	9.41086	9.82205	3.9926	4.77313
Supplementary Table 3. Continued
Unit 3	D49R7W44-05	D57R4W56-01	D57R4W56-02	D57R5W112-01	D57R5W112-02	D57R5W112-03	D57R5W112-04	D57R5W112-05	D57R5W112-06	D57R5W112-07	D57R5W112-08	D57R5W112-09	D57R5W112-10
Depth (mbsf)	673.97	747.05	747.05	749.12	749.12	749.12	749.12	749.12	749.12	749.12	749.12	749.12	749.12
SiO2	50.543	50.704	50.876	51.4813	52.1057	51.1856	51.6386	51.2648	50.3389	51.6032	52.2782	52.302	51.7399
TiO2	0.548	0.475	0.557	0.6832	0.6394	0.5962	0.5226	0.6617	0.666	0.5819	0.5093	0.4582	0.4499
Al2O3	3.627	3.118	3.24	3.0999	3.2253	4.5816	2.6275	3.4843	4.0706	3.9856	3.2197	2.9494	2.4951
Cr2O3	0.17	0.327	0.344	0.1313	0.4464	0.6185	0.0164	0.04	0.0616	0.7656	0.589	0.2692	0.0181
FeO	7.285	7.019	8.249	10.3157	9.0871	6.3959	9.8421	9.0406	9.4716	6.8726	7.4415	7.398	9.3769
MnO	0.183	0.16	0.234	0.3202	0.2884	0.1679	0.3632	0.2681	0.2422	0.1899	0.2174	0.183	0.3473
MgO	15.044	15.229	15.497	16.0047	17.7254	15.1997	16.0153	15.4586	14.9469	16.2664	16.3288	16.4739	15.7348
CaO	21.56	22.448	20.405	18.6014	17.5209	22.0269	19.1763	20.6122	19.5486	20.4063	20.2884	20.5643	19.2244
Na2O	0.29	0.209	0.343	0.2608	0.1733	0.3194	0.2839	0.3476	0.307	0.2667	0.2595	0.236	0.272
Total	99.25	99.689	99.745	100.898	101.212	101.092	100.486	101.178	99.6534	100.938	101.132	100.834	99.6584
Si4+	1.87714	1.87513	1.88232	1.89015	1.89272	1.86309	1.90106	1.8728	1.87071	1.87847	1.90253	1.90661	1.9207
Al3+(tet)	0.12286	0.12487	0.11768	0.10985	0.10728	0.13691	0.09894	0.1272	0.12929	0.12153	0.09747	0.09339	0.0793
Al3+(oct)	0.03591	0.01105	0.02362	0.0243	0.03081	0.05965	0.01507	0.02284	0.04901	0.04948	0.04064	0.03334	0.02988
Ti4+	0.01531	0.01321	0.0155	0.01886	0.01747	0.01632	0.01447	0.01818	0.01861	0.01593	0.01394	0.01256	0.01256
Cr3+	0.00499	0.00956	0.01006	0.00381	0.01282	0.0178	0.000477368	0.00116	0.00181	0.02204	0.01695	0.00776	0.000531253
Fe3+	0.07223	0.09282	0.07761	0.06258	0.04092	0.04936	0.07472	0.09147	0.06336	0.03698	0.03032	0.04386	0.04335
Fe2+	0.15405	0.12427	0.17763	0.25417	0.23514	0.14534	0.22831	0.18475	0.23101	0.17225	0.19617	0.18169	0.24777
Mn2+	0.00576	0.00501	0.00733	0.00996	0.00887	0.00518	0.01133	0.0083	0.00762	0.00586	0.0067	0.00565	0.01092
Mg2+	0.83289	0.83956	0.85471	0.87596	0.95981	0.82473	0.87891	0.84185	0.82802	0.88269	0.88584	0.89522	0.87073
Ca2+	0.85798	0.88953	0.80893	0.73179	0.68195	0.85908	0.75645	0.80685	0.77842	0.79595	0.79114	0.80325	0.76468
Na1+	0.02088	0.01499	0.02461	0.01857	0.01221	0.02254	0.02027	0.02462	0.02212	0.01882	0.01831	0.01668	0.01958
Mg#	84.3911	87.1067	82.7935	77.5094	80.3223	85.0174	79.3801	82.0037	78.1865	83.6717	81.8701	83.1288	77.8482
Wo (%)	46.5051	47.9957	43.9333	39.3029	36.3338	46.9661	40.5892	44.0073	42.3639	43.0035	42.2359	42.7226	40.6058
En (%)	45.1451	45.2993	46.4194	47.0459	51.1382	45.088	47.1603	45.9161	45.0637	47.6899	47.2915	47.614	46.2373
Fs (%)	8.34979	6.705	9.64732	13.6512	12.5281	7.94585	12.2505	10.0766	12.5725	9.30654	10.4726	9.66339	13.1569
Supplementary Table 3. Continued
Unit 3	D58R3W120-01	D58R3W120-02	D66R2W5-01	D66R2W5-02	D66R2W5-03	D66R2W5-04	D66R2W5-05	D66R2W5-06	D66R2W5-07	D66R2W5-08	D66R2W5-09	D66R2W5-10	D66R2W5-11
Depth (mbsf)	756.56	756.56	831.4	831.4	831.4	831.4	831.4	831.4	831.4	831.4	831.4	831.4	831.4
SiO2	50.835	52.048	50.766	51.503	50.653	51.232	50.267	50.452	50.537	50.284	51.2039	52.3867	50.8809
TiO2	0.427	0.48	0.582	0.45	0.557	0.55	0.465	0.448	0.374	0.46	0.6915	0.51	0.6045
Al2O3	2.508	2.419	2.979	2.788	2.906	2.676	4.17	3.981	4.137	4.569	3.7888	2.3158	4.2398
Cr2O3	0	0.231	0.155	0.067	0.106	0.49	0.331	0.478	0.876	0.64	0.5655	0.0064	0.0594
FeO	10.058	6.54	9.188	6.17	8.779	7.702	5.477	5.94	4.54	5.34	7.9225	9.461	7.402
MnO	0.35	0.178	0.286	0.164	0.226	0.198	0.113	0.157	0.092	0.162	0.2168	0.3611	0.1896
MgO	14.815	16.298	15.748	16.009	15.308	15.7	15.335	15.353	15.849	15.714	15.481	16.1889	15.0139
CaO	20.391	21.698	19.782	22.517	20.441	20.773	23.383	22.361	22.72	22.241	20.0402	18.8306	21.7592
Na2O	0.277	0.24	0.358	0.254	0.353	0.311	0.201	0.228	0.223	0.298	0.3126	0.2844	0.2626
Total	99.661	100.132	99.844	99.922	99.329	99.632	99.742	99.398	99.348	99.708	100.223	100.345	100.412
Si4+	1.89521	1.90873	1.87796	1.89065	1.88439	1.8964	1.84849	1.8643	1.86029	1.84599	1.88591	1.9298	1.86828
Al3+(tet)	0.10479	0.09127	0.12204	0.10935	0.11561	0.1036	0.15151	0.1357	0.13971	0.15401	0.11409	0.0702	0.13172
Al3+(oct)	0.00542	0.01329	0.00785	0.01128	0.01182	0.01315	0.02923	0.03769	0.03978	0.04369	0.05039	0.03036	0.05178
Ti4+	0.01197	0.01324	0.01619	0.01242	0.01558	0.01531	0.01286	0.01245	0.01035	0.0127	0.01915	0.01413	0.01669
Cr3+	0	0.0067	0.00453	0.00194	0.00312	0.01434	0.00962	0.01397	0.0255	0.01858	0.01647	0.000186406	0.00172
Fe3+	0.09544	0.06187	0.10295	0.08936	0.09497	0.06781	0.10127	0.07548	0.06965	0.08756	0.03125	0.03171	0.06353
Fe2+	0.21816	0.13872	0.1813	0.10006	0.17817	0.17063	0.06717	0.10809	0.07012	0.07639	0.21279	0.25977	0.16378
Mn2+	0.01105	0.00553	0.00896	0.0051	0.00712	0.00621	0.00352	0.00491	0.00287	0.00504	0.00676	0.01127	0.0059
Mg2+	0.82335	0.89097	0.86842	0.87605	0.84893	0.86632	0.84063	0.84571	0.86968	0.85995	0.84997	0.88899	0.82181
Ca2+	0.81457	0.85262	0.78411	0.88569	0.81482	0.82391	0.92136	0.88537	0.89613	0.87488	0.79089	0.74328	0.8561
Na1+	0.02002	0.01707	0.02568	0.01808	0.02546	0.02232	0.01433	0.01634	0.01592	0.02121	0.02232	0.02031	0.0187
Mg#	79.0535	86.528	82.7287	89.7491	82.6531	83.545	92.6008	88.6674	92.5388	91.8416	79.9778	77.3873	83.3829
Wo (%)	43.8864	45.2964	42.7581	47.5715	44.2375	44.276	50.3704	48.1396	48.8107	48.3031	42.6664	39.2845	46.4846
En (%)	44.3597	47.334	47.3553	47.0539	46.0894	46.5548	45.9573	45.9833	47.37	47.4791	45.8541	46.9861	44.6226
Fs (%)	11.7539	7.36953	9.88661	5.37457	9.6731	9.16922	3.67232	5.87713	3.81929	4.21776	11.4795	13.7294	8.89272
Supplementary Table 3. Continued
Unit 3	D66R2W5-12	D66R2W5-13	D66R2W5-14	D66R2W5-15	D66R2W5-16	D66R2W5-17	D66R2W5-18	D66R2W5-19	D66R2W5-20	D72R5W72-01	D72R5W72-02	D72R5W72-03	D72R5W72-04
Depth (mbsf)	831.4	831.4	831.4	831.4	831.4	831.4	831.4	831.4	831.4	894.3	894.3	894.3	894.3
SiO2	52.2417	50.2789	51.9319	51.3309	52.8739	51.6317	51.7939	50.8509	51.3381	51.0253	50.8409	51.5873	50.3742
TiO2	0.5884	0.6492	0.4823	0.5572	0.3097	0.3575	0.3836	0.5978	0.4547	0.5921	0.5207	0.4305	0.6497
Al2O3	2.9663	4.6828	3.8932	4.2682	3.0263	3.447	2.9535	4.694	4.7691	3.3109	4.1421	2.6844	4.3784
Cr2O3	0.1861	0.0639	0.777	0.4254	0.5455	0.8936	0.659	0.7956	1.0845	0.2779	1.1026	0.0426	0.6859
FeO	8.5099	7.4022	6.0934	6.8939	5.0285	4.7761	6.4343	5.7108	4.701	8.584	5.1792	8.9899	6.5117
MnO	0.2683	0.1727	0.1568	0.1794	0.1503	0.1357	0.2037	0.1331	0.1067	0.2398	0.1082	0.2853	0.1458
MgO	16.3409	14.6591	16.5025	15.2132	17.4145	17.1288	16.6046	15.4329	15.9729	15.9694	15.5386	16.1208	15.4076
CaO	20.023	22.3221	20.3013	21.7992	20.9534	20.834	20.6792	22.1212	22.6336	19.8381	23.1888	20.4119	22.3244
Na2O	0.291	0.2312	0.28	0.2794	0.1849	0.1886	0.2939	0.2355	0.1718	0.4039	0.2274	0.2915	0.2468
Total	101.416	100.462	100.418	100.947	100.487	99.393	100.006	100.572	101.232	100.241	100.849	100.844	100.725
Si4+	1.89883	1.84691	1.89493	1.87317	1.91906	1.89469	1.89863	1.85729	1.8571	1.87558	1.8511	1.88728	1.84011
Al3+(tet)	0.10117	0.15309	0.10507	0.12683	0.08094	0.10531	0.10137	0.14271	0.1429	0.12442	0.1489	0.11272	0.15989
Al3+(oct)	0.02591	0.04966	0.06237	0.05676	0.04853	0.04379	0.02624	0.05937	0.06045	0.01903	0.02886	0.00303	0.02863
Ti4+	0.01608	0.01793	0.01324	0.01529	0.00845	0.00987	0.01058	0.01642	0.01237	0.01637	0.01426	0.01184	0.01785
Cr3+	0.00535	0.00186	0.02242	0.01227	0.01565	0.02593	0.0191	0.02298	0.03102	0.00808	0.03174	0.00123	0.01981
Fe3+	0.05825	0.08217	0.01362	0.04698	0.01286	0.02927	0.05577	0.04421	0.03874	0.09337	0.07583	0.10544	0.09324
Fe2+	0.20043	0.14523	0.17233	0.16342	0.13977	0.1173	0.14149	0.13023	0.10348	0.17052	0.08188	0.16961	0.10569
Mn2+	0.00826	0.00537	0.00485	0.00555	0.00462	0.00422	0.00633	0.00412	0.00327	0.00747	0.00334	0.00884	0.00451
Mg2+	0.88539	0.80271	0.89763	0.82758	0.94221	0.937	0.90736	0.84027	0.86133	0.87504	0.84337	0.87916	0.839
Ca2+	0.77982	0.8786	0.79374	0.85238	0.81488	0.8192	0.81225	0.86573	0.87729	0.78135	0.90467	0.80015	0.87379
Na1+	0.02051	0.01647	0.01981	0.01977	0.01301	0.01342	0.02089	0.01668	0.01205	0.02879	0.01605	0.02068	0.01748
Mg#	81.5411	84.679	83.8939	83.5095	87.0817	88.8737	86.51	86.5807	89.2744	83.6911	91.151	83.8274	88.8118
Wo (%)	41.7989	48.1018	42.5894	46.2401	42.9595	43.7255	43.6435	47.1472	47.6245	42.7689	49.4378	43.2764	48.0507
En (%)	47.4578	43.9469	48.164	44.8946	49.6719	50.0132	48.754	45.7604	46.758	47.8974	46.088	47.5499	46.1371
Fs (%)	10.7433	7.95132	9.24659	8.86527	7.36865	6.26125	7.60251	7.09249	5.61759	9.33375	4.47427	9.17366	5.81221
Supplementary Table 3. Continued
Unit 3	D72R5W72-05	D72R5W72-06	D72R5W72-07	D72R5W72-08	D72R5W72-09	D72R5W72-10	D72R5W72-11	E8R5W16-01	E8R5W16-02	E8R5W16-03	E8R5W16-04	E8R5W16-05	E8R5W16-06
Depth (mbsf)	894.3	894.3	894.3	894.3	894.3	894.3	894.3	911.8	911.8	911.8	911.8	911.8	911.8
SiO2	50.4353	50.4709	50.0326	49.4746	51.8662	50.109	48.8309	51.8527	52.7542	51.7152	50.8626	51.1398	52.9698
TiO2	0.5467	0.5013	0.5393	0.8504	0.4398	0.5056	1.0171	0.231	0.1419	0.3817	0.3184	0.4276	0.1504
Al2O3	4.1213	4.9247	4.5039	5.4048	3.2094	4.6056	6.7505	2.4198	2.128	2.1427	3.3527	2.603	1.9211
Cr2O3	0.1508	0.6264	0.5465	0.3392	0.4735	0.8796	0.1187	0.401	0.4057	0.0498	0.1236	0.0461	0.2809
FeO	6.7472	5.2324	5.4261	6.8071	6.7687	5.1424	6.2031	5.7883	4.7789	11.7775	8.6073	10.9627	4.4271
MnO	0.1613	0.0921	0.1119	0.1289	0.1673	0.1145	0.099	0.1583	0.1439	0.3024	0.2455	0.2805	0.1074
MgO	14.9963	15.1721	15.8413	14.4744	15.9533	15.6978	14.1627	17.0391	17.6051	15.7653	17.0254	15.1098	17.5466
CaO	23.4938	23.6578	22.7365	23.5938	22.1658	23.7174	23.5721	21.6456	22.2534	18.427	18.7305	19.355	22.9274
Na2O	0.2256	0.2389	0.2372	0.3082	0.3056	0.21	0.2443	0.2298	0.1281	0.2199	0.272	0.3193	0.1559
Total	100.878	100.917	99.9753	101.381	101.35	100.982	100.998	99.7656	100.339	100.781	99.538	100.244	100.487
Si4+	1.84122	1.83478	1.83188	1.7989	1.88123	1.81831	1.77952	1.8992	1.9158	1.90927	1.87451	1.89663	1.91939
Al3+(tet)	0.15878	0.16522	0.16812	0.2011	0.11877	0.18169	0.22048	0.1008	0.0842	0.09073	0.12549	0.10337	0.08061
Al3+(oct)	0.01857	0.0458	0.02625	0.03054	0.01844	0.0153	0.06949	0.00366	0.00689	0.00251	0.02016	0.01042	0.00144
Ti4+	0.01501	0.01371	0.01485	0.02325	0.012	0.0138	0.02788	0.00636	0.00388	0.0106	0.00883	0.01193	0.0041
Cr3+	0.00435	0.018	0.01582	0.00975	0.01358	0.02524	0.00342	0.01161	0.01165	0.00145	0.0036	0.00135	0.00805
Fe3+	0.12181	0.09085	0.11318	0.13602	0.08426	0.12834	0.10908	0.08912	0.06693	0.08131	0.10352	0.09071	0.07387
Fe2+	0.08419	0.06823	0.05297	0.07097	0.12107	0.02772	0.07998	0.08818	0.07821	0.28233	0.16178	0.24931	0.06029
Mn2+	0.00499	0.00284	0.00347	0.00397	0.00514	0.00352	0.00306	0.00491	0.00443	0.00946	0.00766	0.00881	0.0033
Mg2+	0.8161	0.8222	0.86462	0.78454	0.86257	0.84914	0.76939	0.93032	0.95306	0.86764	0.93536	0.83535	0.9478
Ca2+	0.91901	0.92153	0.89199	0.91922	0.86146	0.92217	0.92045	0.8495	0.86593	0.72895	0.73966	0.76915	0.89019
Na1+	0.01597	0.01684	0.01684	0.02173	0.02149	0.01478	0.01726	0.01632	0.00902	0.01574	0.01944	0.02296	0.01095
Mg#	90.6482	92.337	94.2274	91.7041	87.6921	96.8388	90.5837	91.3418	92.4157	75.4487	85.2542	77.0147	94.0193
Wo (%)	50.5142	50.8582	49.2929	51.7947	46.689	51.2594	52.0083	45.4761	45.6424	38.7961	40.2691	41.49	46.8946
En (%)	44.858	45.3761	47.78	44.2062	46.7495	47.1998	43.4726	49.803	50.2349	46.1775	50.9231	45.0613	49.9293
Fs (%)	4.62783	3.76575	2.92711	3.99908	6.56145	1.5408	4.51903	4.7208	4.12262	15.0264	8.8078	13.4487	3.17608
Supplementary Table 3. Continued
Unit 3	E8R5W16-07	E8R5W16-08	E8R5W16-09	E8R5W16-10	E8R5W16-11	E16R3W141-01	E16R3W141-02	E16R3W141-03	E16R3W141-04	E16R3W141-05	E16R3W141-06	E16R3W141-08	E16R3W141-09
Depth (mbsf)	911.8	911.8	911.8	911.8	911.8	987.93	987.93	987.93	987.93	987.93	987.93	987.93	987.93
SiO2	51.7777	51.448	50.6878	51.8196	51.7952	51.7006	52.1302	53.3357	52.5495	52.329	52.6731	52.4526	52.9794
TiO2	0.2821	0.3568	0.3678	0.2914	0.4179	0.3002	0.1905	0.2615	0.3575	0.2651	0.3621	0.2822	0.3533
Al2O3	2.5897	3.0603	2.9454	2.3825	2.03	1.9017	2.3292	1.5842	1.6108	1.1629	1.7636	1.6447	2.3908
Cr2O3	0.1386	0.22	0.2135	0.0572	0	0.0153	0.4339	0.0153	0.0005	0	0.0176	0.0123	0.0729
FeO	8.2462	8.673	7.7309	9.6962	10.7907	8.7872	7.1246	9.4399	9.8489	12.7919	9.9132	9.5738	8.9097
MnO	0.2619	0.2602	0.1678	0.2924	0.3217	0.2735	0.1901	0.3446	0.3034	0.646	0.299	0.3124	0.2554
MgO	17.6758	16.7198	15.6916	16.6363	14.6586	14.9536	15.5726	14.3469	14.6019	13.0827	14.3812	14.4071	15.2036
CaO	18.9022	19.2996	21.3927	18.5929	20.2804	20.3814	21.1906	21.464	20.4021	20.1962	20.8398	21.3925	20.8794
Na2O	0.1786	0.1953	0.2023	0.2388	0.2887	0.2326	0.23	0.2701	0.2502	0.24	0.2956	0.2652	0.2473
Total	100.053	100.233	99.3998	100.007	100.583	98.5461	99.3917	101.062	99.9248	100.714	100.545	100.343	101.292
Si4+	1.89628	1.8888	1.87874	1.91156	1.91939	1.9447	1.93348	1.96615	1.95853	1.96076	1.95224	1.94634	1.93878
Al3+(tet)	0.10372	0.1112	0.12126	0.08844	0.08061	0.0553	0.06652	0.03385	0.04147	0.03924	0.04776	0.05366	0.06122
Al3+(oct)	0.00807	0.02123	0.00742	0.01515	0.00806	0.02901	0.03531	0.03499	0.02929	0.01212	0.02929	0.01827	0.04191
Ti4+	0.00777	0.00985	0.01025	0.00808	0.01165	0.00849	0.00531	0.00725	0.01002	0.00747	0.01009	0.00788	0.00972
Cr3+	0.00401	0.00639	0.00626	0.00167	0	0.000455026	0.01272	0.000445942	1.4734e-05	0	0.000515759	0.000360865	0.00211
Fe3+	0.08878	0.07778	0.10162	0.07253	0.07001	0.02582	0.0244	0.00322	0.0102	0.02962	0.01901	0.03836	0.0153
Fe2+	0.16379	0.18851	0.13803	0.2266	0.26442	0.25061	0.1966	0.28781	0.29679	0.37124	0.28827	0.25874	0.25739
Mn2+	0.00812	0.00809	0.00527	0.00914	0.0101	0.00871	0.00597	0.01076	0.00958	0.0205	0.00939	0.00982	0.00792
Mg2+	0.965	0.91504	0.867	0.91483	0.80976	0.83848	0.861	0.7884	0.81126	0.73075	0.79457	0.79692	0.82939
Ca2+	0.74176	0.75921	0.84962	0.73491	0.80527	0.82146	0.84215	0.84782	0.81476	0.81086	0.82762	0.85056	0.81872
Na1+	0.01268	0.0139	0.01454	0.01708	0.02074	0.01696	0.01654	0.01931	0.01808	0.01744	0.02124	0.01908	0.01755
Mg#	85.4896	82.9176	86.2663	80.1473	75.3843	76.9889	81.4108	73.2572	73.2153	66.3117	73.378	75.4901	76.3165
Wo (%)	39.6547	40.7572	45.8102	39.1672	42.8463	42.9959	44.3296	44.0649	42.3735	42.3901	43.3206	44.6202	42.9662
En (%)	51.5889	49.1227	46.7475	48.7559	43.0849	43.8868	45.3218	40.9765	42.1914	38.2021	41.5902	41.8063	43.5262
Fs (%)	8.75634	10.1201	7.44227	12.0769	14.0688	13.1173	10.3487	14.9586	15.4351	19.4078	15.0892	13.5735	13.5076
Supplementary Table 3. Continued
Unit 3	E20R6W36-01	E20R6W36-02	E21R3W30-01	E21R3W30-02	E21R3W30-03	E21R3W30-04	E21R3W30-05	E21R3W30-06	E21R3W30-07	E21R3W30-08	E21R3W30-09	E21R3W30-10	E21R3W30-11
Depth (mbsf)	1029.99	1029.99	1035.16	1035.16	1035.16	1035.16	1035.16	1035.16	1035.16	1035.16	1035.16	1035.16	1035.16
SiO2	52.43	52.493	53.045	53.235	53.247	52.001	53.394	53.427	53.423	53.32	52.362	52.171	53.02
TiO2	0.22	0.153	0.178	0.155	0.161	0.269	0.164	0.131	0.16	0.146	0.317	0.317	0.17
Al2O3	1.95	1.887	1.977	1.885	1.744	2.298	1.699	1.843	1.555	1.787	1.872	2.252	2.032
Cr2O3	0.31	0.259	0.331	0.47	0.353	0.223	0.092	0.674	0.206	0.204	0.058	0.143	0.305
FeO	6.453	5.817	4.555	4.104	5.94	6.7	5.438	3.925	5.358	5.361	9.263	6.755	5.683
MnO	0.19	0.183	0.136	0.108	0.188	0.177	0.143	0.106	0.166	0.137	0.24	0.183	0.176
MgO	17.002	17.311	17.063	17.025	17.646	16.411	17.115	16.961	17.081	16.94	15.783	15.83	17.273
CaO	20.904	20.911	22.8	23.198	20.666	21.131	21.879	23.118	21.784	22.066	19.624	21.8	21.229
Na2O	0.214	0.185	0.168	0.117	0.172	0.186	0.22	0.169	0.139	0.173	0.245	0.195	0.154
Total	99.673	99.199	100.253	100.297	100.117	99.396	100.144	100.354	99.872	100.134	99.764	99.646	100.042
Si4+	1.92659	1.93296	1.93089	1.93702	1.94311	1.92049	1.94789	1.94305	1.95627	1.94725	1.94234	1.92662	1.93715
Al3+(tet)	0.07341	0.06704	0.06911	0.06298	0.05689	0.07951	0.05211	0.05695	0.04373	0.05275	0.05766	0.07338	0.06285
Al3+(oct)	0.01105	0.01486	0.01571	0.01787	0.01813	0.02052	0.02094	0.02206	0.02339	0.02418	0.02419	0.02465	0.02466
Ti4+	0.00608	0.00424	0.00487	0.00424	0.00442	0.00747	0.0045	0.00358	0.00441	0.00401	0.00884	0.0088	0.00467
Cr3+	0.00901	0.00754	0.00953	0.01352	0.01019	0.00651	0.00265	0.01938	0.00596	0.00589	0.0017	0.00418	0.00881
Fe3+	0.05643	0.04938	0.04599	0.03136	0.03191	0.05086	0.03508	0.02026	0.01544	0.02691	0.03171	0.04091	0.03095
Fe2+	0.14188	0.12976	0.09268	0.09353	0.14937	0.15608	0.13083	0.09913	0.14865	0.13683	0.25566	0.16772	0.1427
Mn2+	0.00591	0.00571	0.00419	0.00333	0.00581	0.00554	0.00442	0.00327	0.00515	0.00424	0.00754	0.00572	0.00545
Mg2+	0.93132	0.95024	0.92589	0.92345	0.95993	0.90349	0.93076	0.91953	0.9324	0.92222	0.87275	0.87144	0.94076
Ca2+	0.82306	0.82507	0.88929	0.90445	0.80808	0.83621	0.85525	0.90088	0.85474	0.86348	0.77999	0.86262	0.83109
Na1+	0.01525	0.01321	0.01186	0.00825	0.01217	0.01332	0.01556	0.01192	0.00987	0.01225	0.01762	0.01396	0.01091
Mg#	86.7797	87.9852	90.901	90.8032	86.5348	85.2695	87.676	90.2686	86.2495	87.0799	77.3433	83.86	86.8292
Wo (%)	43.4045	43.3091	46.6119	47.0716	42.145	44.1088	44.6176	46.9323	44.1544	44.9136	40.8716	45.3585	43.409
En (%)	49.1135	49.8795	48.5303	48.0607	50.0646	47.658	48.5569	47.9036	48.1665	47.9693	45.7319	45.8225	49.1375
Fs (%)	7.48197	6.8114	4.85781	4.86773	7.79047	8.23318	6.82546	5.16401	7.67902	7.11705	13.3965	8.81902	7.45353
Supplementary Table 3. Continued
Unit 3	E21R3W30-12	E21R3W30-13	E21R3W30-14	E21R3W30-15	E21R3W30-16	E21R3W30-17	E26R2W104-01	E26R2W104-02	E26R2W104-03	E27R2-CPX-5	E27R5W5-01	E27R5W5-02	E27R5W5-03
Depth (mbsf)	1035.16	1035.16	1035.16	1035.16	1035.16	1035.16	1082.94	1082.94	1082.94	1092.63	1095.94	1095.94	1095.94
SiO2	53.175	53.069	52.662	53.262	53.684	52.758	51.749	51.009	51.083	51.719	52.103	52.016	51.452
TiO2	0.172	0.147	0.3	0.168	0.142	0.17	0.524	0.416	0.414	0.216	0.23	0.38	0.381
Al2O3	1.668	2.108	2.139	1.746	1.698	2.175	2.764	3.635	3.496	2.307	0.917	1.877	2.072
Cr2O3	0.219	0.356	0.273	0.259	0.155	0.329	0.156	0.563	0.073	0.064	0	0.085	0.126
FeO	6.036	5.566	7.613	5.759	4.961	5.583	6.179	6.482	5.984	6.792	10.808	9.497	9.827
MnO	0.178	0.204	0.217	0.17	0.145	0.17	0.149	0.19	0.158	0.215	0.649	0.25	0.238
MgO	17.107	17.272	16.48	17.354	17.123	17.177	15.071	15.845	14.686	16.751	13.345	16.307	14.932
CaO	20.987	21.213	20.243	20.855	22.19	20.867	22.918	21.223	23.588	21.3	21.065	18.913	20.124
Na2O	0.147	0.175	0.203	0.127	0.14	0.153	0.251	0.3	0.227	0.148	0.267	0.243	0.222
Total	99.689	100.11	100.13	99.7	100.238	99.382	99.761	99.663	99.709	99.512	99.384	99.568	99.374
Si4+	1.95287	1.937	1.93564	1.95325	1.95641	1.93991	1.91083	1.8792	1.8864	1.90503	1.96749	1.93043	1.92428
Al3+(tet)	0.04713	0.063	0.06436	0.04675	0.04359	0.06009	0.08917	0.1208	0.1136	0.09497	0.03251	0.06957	0.07572
Al3+(oct)	0.02508	0.02769	0.02831	0.02872	0.02935	0.03418	0.03113	0.03705	0.03857	0.00519	0.0083	0.01254	0.01562
Ti4+	0.00475	0.00404	0.00829	0.00463	0.00389	0.0047	0.01455	0.01153	0.0115	0.00598	0.00653	0.01061	0.01072
Cr3+	0.00636	0.01027	0.00793	0.00751	0.00447	0.00956	0.00455	0.0164	0.00213	0.00186	0	0.00249	0.00373
Fe3+	0.01666	0.02935	0.02601	0.01028	0.01188	0.01785	0.04236	0.06573	0.06615	0.08651	0.03069	0.05081	0.05104
Fe2+	0.16873	0.14056	0.20802	0.16635	0.13933	0.15384	0.14845	0.13398	0.11866	0.12272	0.31063	0.24396	0.25634
Mn2+	0.00554	0.00631	0.00676	0.00528	0.00448	0.00529	0.00466	0.00593	0.00494	0.00671	0.02076	0.00786	0.00754
Mg2+	0.93655	0.93977	0.90297	0.9487	0.93022	0.94152	0.82957	0.87018	0.80845	0.91978	0.7512	0.90215	0.83248
Ca2+	0.82587	0.82963	0.79725	0.81949	0.8665	0.82214	0.90676	0.83778	0.93335	0.84067	0.85233	0.75209	0.80645
Na1+	0.01047	0.01239	0.01447	0.00903	0.00989	0.01091	0.01797	0.02143	0.01625	0.01057	0.01955	0.01749	0.0161
Mg#	84.7342	86.9892	81.2762	85.0814	86.973	85.9553	84.8214	86.6575	87.2011	88.2283	70.7458	78.7141	76.4571
Wo (%)	42.7656	43.4372	41.7795	42.3611	44.7561	42.8758	48.1095	45.4834	50.1678	44.6413	44.5273	39.6213	42.5506
En (%)	48.4969	49.2036	47.3195	49.0401	48.0474	49.1015	44.014	47.2425	43.4543	48.842	39.2445	47.5267	43.9243
Fs (%)	8.73749	7.35923	10.901	8.59884	7.1965	8.02269	7.8765	7.27409	6.37784	6.51664	16.2282	12.852	13.5251
Supplementary Table 3. Continued
Unit 3	E27R5W5-04	E27R5W5-05	E27R5W5-06	E27R5W5-07	E27R5W5-08	E27R5W5-09	E27R5W5-10	E28R6W127-01	E28R6W127-02	E28R6W127-03	E28R6W127-04	E28R6W127-05	E28R6W127-06
Depth (mbsf)	1095.94	1095.94	1095.94	1095.94	1095.94	1095.94	1095.94	1108.01	1108.01	1108.01	1108.01	1108.01	1108.01
SiO2	53.338	52.716	53.111	53.03	52.463	53.121	51.983	52.0497	52.5907	52.6287	52.6838	54.2947	53.3698
TiO2	0.104	0.153	0.161	0.197	0.274	0.096	0.209	0.484	0.3046	0.2514	0.2524	0.129	0.3212
Al2O3	1.569	2.114	1.632	1.704	2.028	1.811	2.436	2.0608	2.2965	3.7313	1.7352	1.3713	2.1681
Cr2O3	0.384	0.344	0.107	0.193	0.119	0.454	0.468	0.0098	0.2719	0.1414	0.1961	0.5395	0.342
FeO	4.716	5.394	6.968	6.181	6.896	5.115	5.458	11.7386	8.462	5.7305	8.4569	4.1229	7.6697
MnO	0.166	0.179	0.258	0.148	0.222	0.141	0.133	0.3124	0.2581	0.1356	0.2242	0.1157	0.2371
MgO	17.491	17.015	17.037	17.436	16.333	17.177	16.661	15.5358	17.8099	16.2261	17.3107	18.3873	18.8159
CaO	21.817	21.731	20.516	20.445	20.973	21.576	21.505	17.9013	17.842	21.9852	18.349	21.6665	17.7567
Na2O	0.122	0.18	0.113	0.153	0.235	0.174	0.162	0.2797	0.2463	0.174	0.2091	0.133	0.1838
Total	99.707	99.826	99.903	99.487	99.543	99.665	99.015	100.372	100.082	101.004	99.4174	100.76	100.864
Si4+	1.95125	1.93	1.95108	1.94911	1.93618	1.94679	1.92081	1.93107	1.92672	1.90826	1.9475	1.95896	1.93222
Al3+(tet)	0.04875	0.07	0.04892	0.05089	0.06382	0.05321	0.07919	0.06893	0.07328	0.09174	0.0525	0.04104	0.06778
Al3+(oct)	0.0189	0.02123	0.02174	0.02293	0.02439	0.02502	0.02691	0.02119	0.02589	0.06773	0.0231	0.01728	0.02474
Ti4+	0.00286	0.00421	0.00445	0.00545	0.0076	0.00265	0.00581	0.0135	0.00839	0.00686	0.00702	0.0035	0.00875
Cr3+	0.01111	0.00996	0.00311	0.00561	0.00347	0.01316	0.01367	0.000287471	0.00788	0.00405	0.00573	0.01539	0.00979
Fe3+	0.02167	0.04316	0.02322	0.02237	0.03756	0.02211	0.0386	0.04057	0.04022	0.01849	0.02462	0.01067	0.02867
Fe2+	0.12261	0.122	0.19085	0.16763	0.17528	0.13466	0.13007	0.32366	0.21905	0.15529	0.23683	0.11373	0.20356
Mn2+	0.00514	0.00555	0.00803	0.00461	0.00694	0.00438	0.00416	0.00982	0.00801	0.00416	0.00702	0.00354	0.00727
Mg2+	0.95385	0.92862	0.93298	0.95532	0.89856	0.9384	0.91773	0.85922	0.97266	0.87704	0.9539	0.98895	1.01549
Ca2+	0.85519	0.85249	0.80756	0.80518	0.82937	0.84726	0.85145	0.71164	0.7004	0.85416	0.72679	0.83763	0.68884
Na1+	0.00865	0.01278	0.00805	0.0109	0.01682	0.01236	0.01161	0.02012	0.0175	0.01223	0.01499	0.0093	0.0129
Mg#	88.6099	88.3878	83.0179	85.0724	83.6773	87.4508	87.5864	72.6379	81.6189	84.9577	80.1105	89.6857	83.3017
Wo (%)	44.2726	44.7946	41.8124	41.7597	43.5773	44.1207	44.8308	37.563	37.017	45.2779	37.9024	43.1697	36.1048
En (%)	49.3798	48.7948	48.3059	49.5464	47.2129	48.8668	48.3207	45.3529	51.4061	46.4906	49.7467	50.9687	53.2258
Fs (%)	6.34758	6.41059	9.88168	8.69384	9.20978	7.01252	6.84847	17.0841	11.577	8.23147	12.3509	5.86166	10.6694
Supplementary Table 3. Continued
Unit 3	E28R6W127-07	E28R6W127-08	E28R6W127-09	E29R5W0-01	E29R5W0-02	E29R5W0-03	E29R5W0-04	E29R5W0-05	E29R5W0-06	E29R5W0-07	E29R5W0-08	E29R5W0-09	E29R5W0-10
Depth (mbsf)	1108.01	1108.01	1108.01	1115.41	1115.41	1115.41	1115.41	1115.41	1115.41	1115.41	1115.41	1115.41	1115.41
SiO2	52.9905	54.5973	51.0537	51.9186	52.818	51.4584	53.0041	51.9607	51.1345	52.9284	51.5976	50.8966	52.693
TiO2	0.2657	0.1757	0.6759	0.5005	0.329	0.5086	0.1482	0.334	0.4491	0.2022	0.3166	0.3625	0.1265
Al2O3	2.4886	1.57	4.6289	3.1635	2.2146	1.8116	2.4708	1.3559	2.2292	2.0328	2.9478	2.6479	1.9029
Cr2O3	0.2326	0.2125	0.0983	0.3549	0.2534	0.0058	0.656	0.0148	0.0114	0.1294	0.2486	0.0065	0.4447
FeO	6.7928	6.6592	7.6335	7.776	5.9797	13.2871	5.0286	9.8427	10.3908	6.5398	7.0283	9.4726	5.6513
MnO	0.185	0.2022	0.2034	0.2139	0.2002	0.4105	0.1383	0.375	0.2669	0.1911	0.1663	0.4192	0.1716
MgO	17.8037	18.7356	15.4026	16.2651	17.5077	13.7023	17.6973	14.4391	15.4037	17.907	16.1407	15.0274	18.2167
CaO	19.5559	19.228	21.0171	20.4462	21.0353	19.2856	21.4343	21.1324	19.2942	20.2322	21.3528	20.6548	20.5355
Na2O	0.1606	0.1386	0.264	0.2655	0.248	0.2024	0.146	0.287	0.2348	0.1285	0.2077	0.3245	0.1216
Total	100.475	101.519	100.977	100.904	100.586	100.672	100.724	99.7416	99.4146	100.291	100.006	99.812	99.8638
Si4+	1.92779	1.96236	1.86252	1.89383	1.91777	1.92505	1.91869	1.94073	1.90949	1.92761	1.89577	1.8897	1.92223
Al3+(tet)	0.07221	0.03764	0.13748	0.10617	0.08223	0.07495	0.08131	0.05927	0.09051	0.07239	0.10423	0.1103	0.07777
Al3+(oct)	0.0345	0.02887	0.06156	0.02985	0.01255	0.00493	0.02411	0.000417634	0.00761	0.01487	0.02343	0.00558	0.00405
Ti4+	0.00727	0.00475	0.01854	0.01373	0.00898	0.01431	0.00403	0.00938	0.01261	0.00554	0.00875	0.01012	0.00347
Cr3+	0.00669	0.00604	0.00284	0.01024	0.00727	0.000171554	0.01878	0.000437058	0.000336587	0.00373	0.00722	0.000190812	0.01283
Fe3+	0.02781	0.0029	0.05467	0.0574	0.06191	0.05592	0.0406	0.06044	0.07433	0.05179	0.07088	0.10765	0.06255
Fe2+	0.17887	0.19728	0.17823	0.17982	0.11967	0.3598	0.11164	0.24701	0.25018	0.14741	0.14509	0.18648	0.10987
Mn2+	0.0057	0.00616	0.00629	0.00661	0.00616	0.01301	0.00424	0.01186	0.00844	0.0059	0.00518	0.01318	0.0053
Mg2+	0.96552	1.00384	0.83764	0.88443	0.94762	0.76413	0.95497	0.80393	0.85747	0.97217	0.88403	0.83172	0.99063
Ca2+	0.76231	0.74052	0.82156	0.79914	0.81838	0.77306	0.83138	0.84573	0.77201	0.78953	0.84063	0.82171	0.8027
Na1+	0.01133	0.00966	0.01867	0.01878	0.01746	0.01468	0.01025	0.02079	0.017	0.00907	0.0148	0.02336	0.0086
Mg#	84.3701	83.5756	82.4557	83.1037	88.7871	67.9877	89.5336	76.4962	77.4136	86.8338	85.9019	81.685	90.0165
Wo (%)	39.9808	38.1389	44.7126	42.8865	43.4001	40.752	43.8031	44.5902	41.072	41.356	44.9596	44.6603	42.1763
En (%)	50.6383	51.7008	45.5876	47.4635	50.2535	40.2814	50.3151	42.3864	45.6183	50.9229	47.2808	45.2043	52.0509
Fs (%)	9.38096	10.1603	9.6998	9.65008	6.34649	18.9667	5.88177	13.0234	13.3097	7.72116	7.75967	10.1355	5.7728
Supplementary Table 3. Continued
Unit 3	E29R5W0-11	E29R5W0-12	E29R5W0-16	E29R5W0-17	E29R5W0-18	E29R5W15-01	E29R5W15-02	E29R5W15-03	E29R5W15-04	E29R5W15-05	E29R5W15-06	E29R5W15-07	E29R5W15-08
Depth (mbsf)	1115.41	1115.41	1115.41	1115.41	1115.41	1115.56	1115.56	1115.56	1115.56	1115.56	1115.56	1115.56	1115.56
SiO2	53.8477	52.8713	51.7105	53.4979	53.4205	54.346	52.409	52.002	53.895	53.583	53.346	53.168	52.183
TiO2	0.1111	0.2577	0.4054	0.2137	0.1064	0.107	0.264	0.33	0.128	0.12	0.152	0.182	0.437
Al2O3	1.2454	1.771	2.1857	1.7715	1.9899	0.853	1.507	1.915	1.427	1.934	1.747	1.766	2.002
Cr2O3	0.3253	0.1095	0.0075	0.0965	0.4743	0.186	0	0.049	0.305	0.198	0.534	0.395	0
FeO	4.2036	9.0084	9.2035	8.2524	5.6358	4.146	8.831	9.256	5.022	5.12	4.087	6.254	8.564
MnO	0.1315	0.2377	0.4768	0.2461	0.1628	0.177	0.534	0.276	0.157	0.169	0.121	0.144	0.268
MgO	18.3748	16.8912	14.6465	17.9522	17.8561	18.069	14.305	15.526	18.41	17.284	16.487	17.298	15.009
CaO	22.1478	19.5962	21.5129	18.709	21.1268	22.47	22.014	20.176	20.715	22.562	23.702	20.695	21.287
Na2O	0.0889	0.1869	0.3012	0.1673	0.1469	0.141	0.316	0.246	0.149	0.105	0.155	0.206	0.275
Total	100.476	100.93	100.45	100.907	100.919	100.495	100.18	99.776	100.208	101.075	100.331	100.108	100.025
Si4+	1.94785	1.93113	1.91224	1.94422	1.9318	1.9676	1.94563	1.93027	1.95668	1.93653	1.94451	1.94378	1.93312
Al3+(tet)	0.05215	0.06887	0.08776	0.05578	0.0682	0.0324	0.05437	0.06973	0.04332	0.06347	0.05549	0.05622	0.06688
Al3+(oct)	0.000955172	0.00737	0.00751	0.0201	0.01662	0.004	0.01157	0.01405	0.01775	0.01891	0.01957	0.01988	0.02053
Ti4+	0.00302	0.00708	0.01127	0.00584	0.00289	0.00291	0.00737	0.00921	0.00349	0.00326	0.00417	0.005	0.01217
Cr3+	0.0093	0.00316	0.000219287	0.00277	0.01356	0.00532	0	0.00144	0.00876	0.00566	0.01539	0.01142	0
Fe3+	0.04208	0.05742	0.07908	0.03301	0.04252	0.02715	0.0508	0.05352	0.02031	0.03974	0.02316	0.02951	0.04175
Fe2+	0.08509	0.21776	0.20556	0.21781	0.12792	0.09839	0.22338	0.23382	0.13217	0.11501	0.10144	0.16171	0.22357
Mn2+	0.00403	0.00735	0.01494	0.00758	0.00499	0.00543	0.01679	0.00868	0.00483	0.00517	0.00374	0.00446	0.00841
Mg2+	0.99084	0.91969	0.8074	0.97256	0.96257	0.9752	0.79165	0.85911	0.99636	0.93117	0.89586	0.94272	0.82884
Ca2+	0.85845	0.76693	0.85243	0.72854	0.81862	0.8717	0.87568	0.80247	0.80584	0.87371	0.92574	0.81069	0.84496
Na1+	0.00624	0.01324	0.0216	0.01179	0.0103	0.0099	0.02275	0.01771	0.01049	0.00736	0.01096	0.0146	0.01975
Mg#	92.0912	80.8556	79.7068	81.7024	88.2694	90.8354	77.9928	78.6061	88.2883	89.0067	89.8285	85.3581	78.7564
Wo (%)	44.3785	40.2721	45.6971	37.9664	42.8797	44.8108	46.315	42.3378	41.6592	45.5082	48.1395	42.3312	44.5333
En (%)	51.2225	48.2934	43.2831	50.683	50.4197	50.1313	41.8703	45.326	51.5081	48.5011	46.5858	49.2251	43.6835
Fs (%)	4.399	11.4346	11.0198	11.3506	6.70057	5.05794	11.8148	12.3362	6.8327	5.99063	5.27476	8.4437	11.7833
Supplementary Table 3. Continued
Unit 3	E29R5W15-09	E29R5W15-10	E29R5W15-11	E29R5W15-12	E29R5W15-13	E29R5W15-14	E29R5W15-15	E29R6W66-01	E29R6W66-02	E29R6W66-03	E29R6W66-04	E29R6W66-05	E29R6W66-06
Depth (mbsf)	1115.56	1115.56	1115.56	1115.56	1115.56	1115.56	1115.56	1117.57	1117.57	1117.57	1117.57	1117.57	1117.57
SiO2	51.487	51.357	51.95	53.164	51.749	52.907	51.368	52.174	53.051	52.774	54.027	52.961	52.136
TiO2	0.4	0.369	0.373	0.176	0.326	0.206	0.313	0.265	0.199	0.188	0.052	0.239	0.305
Al2O3	2.596	3.271	2.351	2.003	3.136	1.896	3.43	1.816	1.734	1.879	1.176	1.663	1.963
Cr2O3	0.005	0.359	0.064	0.378	0.383	0.016	0.348	0.22	0.363	0.205	0.576	0.134	0.03
FeO	8.607	5.824	8.675	4.441	6.038	8.275	6.06	6.633	5.867	5.197	3.848	7.312	9.158
MnO	0.359	0.148	0.304	0.091	0.199	0.238	0.153	0.203	0.17	0.156	0.117	0.194	0.281
MgO	14.588	15.343	15.669	16.335	15.529	15.862	15.225	17.136	16.944	16.516	17.363	17.151	15.394
CaO	21.631	23.243	20.188	23.428	22.792	20.642	23.094	20.594	21.674	22.911	22.929	20.07	20.505
Na2O	0.273	0.213	0.195	0.158	0.21	0.172	0.223	0.182	0.163	0.117	0.166	0.146	0.188
Total	99.946	100.127	99.769	100.174	100.362	100.214	100.214	99.223	100.165	99.943	100.254	99.87	99.96
Si4+	1.91033	1.88536	1.92528	1.94193	1.89575	1.94998	1.88519	1.92575	1.94005	1.93369	1.96465	1.94635	1.93305
Al3+(tet)	0.08967	0.11464	0.07472	0.05807	0.10425	0.05002	0.11481	0.07425	0.05995	0.06631	0.03535	0.05365	0.06695
Al3+(oct)	0.02386	0.0269	0.02798	0.02817	0.03116	0.03234	0.03356	0.00476	0.0148	0.01485	0.01505	0.01839	0.01884
Ti4+	0.01116	0.01019	0.0104	0.00483	0.00898	0.00571	0.00864	0.00736	0.00547	0.00518	0.00142	0.00661	0.0085
Cr3+	0.00014668	0.01042	0.00188	0.01092	0.01109	0.000466256	0.0101	0.00642	0.0105	0.00594	0.01656	0.00389	0.000879457
Fe3+	0.06297	0.07211	0.03808	0.0205	0.05895	0.01809	0.06974	0.06138	0.03527	0.04347	0.0126	0.02856	0.04374
Fe2+	0.20411	0.1067	0.23079	0.11516	0.12604	0.23698	0.11626	0.14337	0.14417	0.11578	0.10443	0.19618	0.24023
Mn2+	0.01128	0.0046	0.00954	0.00282	0.00618	0.00743	0.00476	0.00635	0.00527	0.00484	0.0036	0.00604	0.00883
Mg2+	0.80686	0.83964	0.86564	0.88946	0.84803	0.87149	0.83293	0.94286	0.92369	0.90212	0.94121	0.9396	0.85084
Ca2+	0.85997	0.91428	0.80167	0.91695	0.89465	0.8152	0.90815	0.81448	0.84928	0.89951	0.89341	0.79033	0.81463
Na1+	0.01964	0.01516	0.01401	0.01119	0.01492	0.01229	0.01587	0.01303	0.01156	0.00831	0.0117	0.0104	0.01352
Mg#	79.8105	88.725	78.9508	88.537	87.0605	78.621	87.7517	86.8011	86.4992	88.6256	90.0128	82.7273	77.9822
Wo (%)	45.9647	49.1386	42.2353	47.7188	47.8752	42.3771	48.8951	42.8514	44.2995	46.9128	46.0747	41.0323	42.747
En (%)	43.126	45.127	45.6056	46.288	45.3803	45.3036	44.8455	49.6054	48.1804	47.0487	48.5397	48.7824	44.647
Fs (%)	10.9093	5.7344	12.1592	5.99316	6.74449	12.3193	6.25936	7.54315	7.52009	6.03849	5.38553	10.1854	12.606
Supplementary Table 3. Continued
Unit 3	E29R6W66-07	E29R6W66-08	E29R6W66-09	E29R6W66-10	E29R6W66-11	E29R6W66-12	E29R6W66-13	E29R6W66-14	E29R6W66-15	E29R6W66-16	E29R6W66-17	E29R6W66-18	E34R4W90-01
Depth (mbsf)	1117.57	1117.57	1117.57	1117.57	1117.57	1117.57	1117.57	1117.57	1117.57	1117.57	1117.57	1117.57	1163.23
SiO2	52.453	53.5	53.099	53.003	53.163	53.022	52.013	53.532	52.259	52.09	53.09	52.335	50.996
TiO2	0.22	0.141	0.154	0.174	0.205	0.18	0.33	0.089	0.263	0.298	0.242	0.203	0.423
Al2O3	2.173	1.847	1.776	1.746	1.765	1.859	2.403	1.387	1.808	2.542	2.24	2.523	2.41
Cr2O3	0.185	0.4	0.541	0.19	0.108	0.191	0.103	0.45	0.119	0.141	0.416	0.122	0.192
FeO	5.481	4.98	6.191	6.974	5.314	6.329	8.089	4.868	9.12	6.578	5.457	5.448	8.125
MnO	0.129	0.182	0.18	0.211	0.146	0.174	0.228	0.159	0.266	0.189	0.151	0.114	0.229
MgO	16.334	16.933	17.648	17	16.602	16.655	15.522	17.032	15.144	15.782	16.128	15.968	15.574
CaO	22.635	22.656	20.022	20.437	22.556	21.555	21.033	21.835	20.369	22.108	22.808	22.981	20.725
Na2O	0.166	0.137	0.189	0.167	0.15	0.129	0.26	0.163	0.206	0.209	0.229	0.119	0.253
Total	99.776	100.776	99.8	99.902	100.009	100.094	99.981	99.515	99.554	99.937	100.761	99.813	98.927
Si4+	1.92588	1.94189	1.94512	1.94654	1.94631	1.94373	1.92084	1.96633	1.94752	1.91677	1.93304	1.92286	1.90267
Al3+(tet)	0.07412	0.05811	0.05488	0.05346	0.05369	0.05627	0.07916	0.03367	0.05248	0.08323	0.06696	0.07714	0.09733
Al3+(oct)	0.01992	0.02091	0.02181	0.02212	0.02247	0.02405	0.02544	0.02638	0.02694	0.02703	0.02918	0.03212	0.00866
Ti4+	0.00607	0.00385	0.00424	0.00481	0.00564	0.00496	0.00917	0.00246	0.00737	0.00825	0.00663	0.00561	0.01187
Cr3+	0.00537	0.01148	0.01567	0.00552	0.00313	0.00554	0.00301	0.01307	0.00351	0.0041	0.01198	0.00354	0.00566
Fe3+	0.0485	0.02767	0.02234	0.0281	0.02745	0.02593	0.05099	0.000916964	0.02218	0.05052	0.02872	0.03874	0.07758
Fe2+	0.1198	0.1235	0.16733	0.1861	0.13525	0.16811	0.19884	0.14863	0.26206	0.15192	0.13746	0.12866	0.17595
Mn2+	0.00401	0.0056	0.00559	0.00656	0.00453	0.0054	0.00713	0.00495	0.0084	0.00589	0.00466	0.00355	0.00724
Mg2+	0.89401	0.91621	0.96371	0.93068	0.90605	0.91015	0.85451	0.9326	0.8413	0.8657	0.87538	0.87457	0.8662
Ca2+	0.8905	0.88115	0.78589	0.80422	0.88483	0.84668	0.83229	0.85939	0.81336	0.87169	0.88984	0.90473	0.82855
Na1+	0.01182	0.00964	0.01342	0.01189	0.01065	0.00917	0.01862	0.01161	0.01489	0.01491	0.01617	0.00848	0.0183
Mg#	88.1832	88.1217	85.2057	83.336	87.0114	84.4091	81.1231	86.2536	76.2489	85.071	86.4283	87.1754	83.1166
Wo (%)	46.7624	45.8725	40.9974	41.8646	45.9381	43.9848	44.1384	44.2842	42.4351	46.1379	46.7676	47.4185	44.2908
En (%)	46.9466	47.6978	50.2735	48.4478	47.0399	47.2818	45.3167	48.057	43.8926	45.8211	46.008	45.8379	46.3035
Fs (%)	6.29103	6.42963	8.72914	9.68753	7.02196	8.73337	10.5449	7.65873	13.6723	8.04094	7.22439	6.74357	9.40575
Supplementary Table 3. Continued
Unit 3	E34R4W90-02	E34R4W90-03	E34R4W90-04	E34R4W90-05	E34R4W90-06	E34R4W90-07	E34R4W90-08	E34R4W90-09	E34R4W90-10	E34R4W90-11	E34R4W90-12	E35R5W84-01	E35R5W84-02
Depth (mbsf)	1163.23	1163.23	1163.23	1163.23	1163.23	1163.23	1163.23	1163.23	1163.23	1163.23	1163.23	1173.86	1173.86
SiO2	52.079	51.527	50.84	52.232	51.786	52.185	52.04	51.989	51.258	52.222	52.026	51.0801	52.3613
TiO2	0.315	0.328	0.34	0.282	0.329	0.227	0.275	0.282	0.248	0.279	0.308	0.6911	0.2243
Al2O3	1.881	2.259	2.952	2.153	2.237	2.507	2.51	2.068	3.328	2.521	2.922	3.5066	2.5671
Cr2O3	0.048	0.157	0.155	0.111	0.191	0.385	0.131	0.165	0.607	0.325	0.313	0.1017	0.1877
FeO	7.395	6.491	6.538	6.207	7.472	5.25	5.627	6.116	5.488	5.539	5.543	8.9683	4.7137
MnO	0.22	0.201	0.174	0.174	0.191	0.114	0.145	0.166	0.128	0.159	0.188	0.2235	0.1438
MgO	16.218	16.068	15.581	16.255	15.963	16.046	15.875	15.818	15.6	16.063	15.804	15.7077	17.409
CaO	21.109	21.684	22.301	21.904	20.765	22.937	22.843	21.868	22.714	22.145	22.54	20.6609	22.5399
Na2O	0.193	0.246	0.172	0.178	0.235	0.184	0.177	0.18	0.224	0.205	0.219	0.3128	0.1775
Total	99.458	98.961	99.053	99.496	99.169	99.835	99.623	98.652	99.595	99.458	99.863	101.253	100.324
Si4+	1.92688	1.91153	1.887	1.92641	1.92275	1.91582	1.91637	1.93654	1.88843	1.92526	1.91132	1.86316	1.90032
Al3+(tet)	0.07312	0.08847	0.113	0.07359	0.07725	0.08418	0.08363	0.06346	0.11157	0.07474	0.08868	0.13684	0.09968
Al3+(oct)	0.00891	0.01031	0.01615	0.02	0.02064	0.0243	0.02532	0.02734	0.03295	0.03481	0.03785	0.01392	0.01014
Ti4+	0.00877	0.00915	0.00949	0.00782	0.00919	0.00627	0.00762	0.0079	0.00687	0.00774	0.00851	0.01896	0.00612
Cr3+	0.0014	0.00461	0.00455	0.00324	0.00561	0.01118	0.00381	0.00486	0.01768	0.00947	0.00909	0.00293	0.00539
Fe3+	0.05913	0.07294	0.08569	0.04744	0.04955	0.04927	0.05191	0.02846	0.0632	0.02963	0.04031	0.1042	0.0844
Fe2+	0.1697	0.12845	0.11726	0.14402	0.18247	0.11193	0.12139	0.16207	0.1059	0.14115	0.12999	0.16938	0.05867
Mn2+	0.00689	0.00632	0.00547	0.00544	0.00601	0.00355	0.00452	0.00524	0.00399	0.00497	0.00585	0.00691	0.00442
Mg2+	0.8945	0.88858	0.86209	0.89369	0.88351	0.87814	0.87145	0.87833	0.85675	0.88278	0.86551	0.85408	0.94185
Ca2+	0.83686	0.86195	0.88692	0.86562	0.82611	0.90228	0.90134	0.87281	0.89666	0.8748	0.88728	0.8075	0.87652
Na1+	0.01385	0.0177	0.01238	0.01273	0.01692	0.0131	0.01264	0.013	0.016	0.01465	0.0156	0.02212	0.01249
Mg#	84.0537	87.3701	88.0268	86.1214	82.8824	88.6947	87.7735	84.4223	88.9991	86.2149	86.9422	83.45	94.1357
Wo (%)	44.0209	45.8732	47.5239	45.4793	43.661	47.6803	47.5846	45.6203	48.2255	46.0728	47.1261	44.1023	46.697
En (%)	47.0526	47.2908	46.1932	46.954	46.6952	46.405	46.0069	45.9087	46.079	46.4933	45.9695	46.6466	50.1772
Fs (%)	8.92656	6.83599	6.28287	7.56666	9.64379	5.91469	6.4085	8.471	5.6955	7.43387	6.90432	9.25108	3.12582
Supplementary Table 3. Continued
Unit 3	E35R5W84-03	E35R5W84-04	E35R5W84-05	E35R5W84-06	E35R5W84-07	E35R5W84-08	E35R5W84-09	E35R5W84-10	E35R5W84-11	E35R5W84-12	E35R5W84-13	E35R5W84-14	E35R5W84-15
Depth (mbsf)	1173.86	1173.86	1173.86	1173.86	1173.86	1173.86	1173.86	1173.86	1173.86	1173.86	1173.86	1173.86	1173.86
SiO2	52.1642	52.3672	53.0609	53.3832	52.3849	52.8384	51.8895	52.9262	52.4655	53.4331	53.0586	51.4256	51.6568
TiO2	0.2164	0.337	0.2685	0.1612	0.2296	0.1681	0.3824	0.1901	0.3598	0.1512	0.2919	0.2921	0.4471
Al2O3	2.448	2.0241	1.9874	1.9378	2.4344	2.2491	2.7217	2.3178	2.4204	1.9309	2.214	2.9992	3.0579
Cr2O3	0.1973	0.0476	0.1057	0.6012	0.5022	0.4027	0.1382	0.2199	0.1012	0.3857	0.3413	0.8201	0.155
FeO	4.6345	9.0184	8.3591	4.7588	5.0091	5.0341	7.6337	4.794	8.6385	4.4219	6.3473	5.5152	8.0781
MnO	0.0887	0.3159	0.2736	0.1965	0.1803	0.1447	0.2256	0.1244	0.2901	0.0963	0.141	0.1063	0.2781
MgO	17.7593	16.8509	17.3355	17.3741	17.0528	17.1093	16.5036	17.3982	17.5927	17.7096	17.9241	16.7174	16.216
CaO	22.2145	19.3272	19.7308	22.2383	22.8888	22.1312	20.9494	22.6291	18.8647	22.1299	20.2454	22.3144	20.4478
Na2O	0.1416	0.1906	0.2157	0.1828	0.1835	0.1949	0.2425	0.1366	0.237	0.1583	0.2275	0.2188	0.2478
Total	99.8645	100.479	101.337	100.834	100.866	100.272	100.687	100.736	100.97	100.417	100.791	100.409	100.585
Si4+	1.89911	1.92081	1.924	1.93255	1.89684	1.92379	1.89396	1.91523	1.90718	1.93727	1.92173	1.87366	1.89089
Al3+(tet)	0.10089	0.07919	0.076	0.06745	0.10316	0.07621	0.10604	0.08477	0.09282	0.06273	0.07827	0.12634	0.10911
Al3+(oct)	0.00416	0.00832	0.00895	0.01524	0.00073839	0.02031	0.01106	0.0141	0.01089	0.01979	0.01625	0.00246	0.02283
Ti4+	0.00593	0.0093	0.00732	0.00439	0.00625	0.0046	0.0105	0.00517	0.00984	0.00412	0.00795	0.008	0.01231
Cr3+	0.00568	0.00138	0.00303	0.01721	0.01438	0.01159	0.00399	0.00629	0.00291	0.01106	0.00977	0.02362	0.00449
Fe3+	0.08919	0.06445	0.06454	0.03905	0.08842	0.04887	0.08716	0.06361	0.07606	0.03476	0.05232	0.0997	0.07476
Fe2+	0.05192	0.2122	0.18895	0.10502	0.06327	0.10442	0.14587	0.08147	0.18656	0.09932	0.13995	0.06836	0.17254
Mn2+	0.00274	0.00981	0.0084	0.00603	0.00553	0.00446	0.00697	0.00381	0.00893	0.00296	0.00433	0.00328	0.00862
Mg2+	0.96381	0.92138	0.93704	0.9376	0.92047	0.9286	0.89797	0.93852	0.95332	0.95715	0.96775	0.90797	0.88486
Ca2+	0.86658	0.75961	0.7666	0.86263	0.88806	0.86339	0.81933	0.87743	0.73479	0.85971	0.7857	0.87115	0.80201
Na1+	0.01	0.01356	0.01517	0.01283	0.01288	0.01376	0.01716	0.00958	0.01671	0.01113	0.01598	0.01546	0.01759
Mg#	94.8888	81.2807	83.2191	89.9269	93.5688	89.8919	86.026	92.0125	83.6331	90.5989	87.3657	92.9986	83.6829
Wo (%)	46.0381	40.1233	40.5055	45.2762	47.4442	45.5276	43.9752	46.2432	39.1955	44.866	41.4968	47.1535	43.1327
En (%)	51.2038	48.6683	49.5108	49.2114	49.1758	48.9663	48.1959	49.463	50.8527	49.9508	51.1118	49.1465	47.5882
Fs (%)	2.75808	11.2085	9.98371	5.51238	3.37996	5.50614	7.82892	4.2938	9.95179	5.18322	7.39146	3.70001	9.27907
Supplementary Table 3. Continued
Unit 3	E35R5W84-16	E35R5W84-17	E35R5W84-18	E35R5W84-19	E35R5W84-20	E35R5W84-21	E36R6W60-01	E36R6W60-02	E36R6W60-03	E37R1W51-01	E37R1W51-02	E37R1W51-03	E37R5W121-01
Depth (mbsf)	1173.86	1173.86	1173.86	1173.86	1173.86	1173.86	1184.41	1184.41	1184.41	1187.71	1187.71	1187.71	1193.82
SiO2	50.4616	51.8448	50.3205	51.503	52.1395	51.1819	51.578	52.18	52.129	50.749	51.634	50.69	51.8997
TiO2	0.597	0.3237	0.5164	0.4294	0.2785	0.4109	0.324	0.292	0.439	0.41	0.363	0.374	0.3932
Al2O3	4.5275	3.2382	4.2548	2.8675	3.3658	4.695	1.973	1.905	1.943	2.323	1.981	2.563	2.598
Cr2O3	0.1187	0.2818	0.0519	0.3282	0.5769	0.9363	0.054	0.149	0.087	0.036	0.129	0.039	0.2119
FeO	8.5257	6.4735	8.2374	6.6859	4.7172	5.2511	10.212	6.985	9.031	9.109	8.502	8.579	8.0639
MnO	0.2134	0.2346	0.2018	0.189	0.1088	0.1017	0.359	0.19	0.255	0.319	0.289	0.219	0.2496
MgO	15.3335	16.588	15.4425	16.0958	16.791	16.2411	15.403	15.624	15.542	14.711	16.137	14.84	16.4875
CaO	20.5268	21.1699	20.3151	22.3511	22.7273	22.5207	19.339	21.609	19.901	21.01	19.804	21.473	20.0225
Na2O	0.2302	0.2092	0.2438	0.239	0.1767	0.2196	0.211	0.193	0.201	0.309	0.229	0.152	0.2491
Total	100.534	100.364	99.5842	100.689	100.882	101.558	99.453	99.127	99.528	98.976	99.068	98.929	100.175
Si4+	1.85264	1.89288	1.86225	1.87926	1.88681	1.84422	1.92587	1.94006	1.94024	1.90154	1.92272	1.89835	1.9064
Al3+(tet)	0.14736	0.10712	0.13775	0.12074	0.11319	0.15578	0.07413	0.05994	0.05976	0.09846	0.07728	0.10165	0.0936
Al3+(oct)	0.04857	0.03223	0.04784	0.00259	0.03037	0.04362	0.0127	0.02354	0.02548	0.00414	0.00967	0.01149	0.01888
Ti4+	0.01648	0.00889	0.01437	0.01178	0.00758	0.01113	0.0091	0.00816	0.01229	0.01155	0.01017	0.01053	0.01086
Cr3+	0.00345	0.00813	0.00152	0.00947	0.01651	0.02667	0.00159	0.00438	0.00256	0.00107	0.0038	0.00115	0.00615
Fe3+	0.07876	0.06379	0.07714	0.10202	0.06356	0.07855	0.05692	0.02961	0.02165	0.0926	0.06002	0.07898	0.06458
Fe2+	0.18302	0.13388	0.17781	0.10201	0.07921	0.07969	0.26198	0.18759	0.25947	0.19285	0.20476	0.18972	0.18314
Mn2+	0.00664	0.00726	0.00633	0.00584	0.00334	0.0031	0.01135	0.00598	0.00804	0.01012	0.00912	0.00695	0.00777
Mg2+	0.83919	0.90282	0.85192	0.8755	0.90579	0.87237	0.85735	0.86595	0.86233	0.82169	0.89576	0.82847	0.9028
Ca2+	0.80751	0.82819	0.80557	0.87387	0.88126	0.86951	0.77373	0.86087	0.79368	0.84353	0.79018	0.86167	0.78806
Na1+	0.01639	0.01481	0.01749	0.01691	0.0124	0.01534	0.01528	0.01391	0.01451	0.02245	0.01653	0.01104	0.01774
Mg#	82.096	87.0859	82.7325	89.5642	91.9585	91.6299	76.5949	82.1943	76.8702	80.9914	81.3942	81.3669	83.1351
Wo (%)	44.1329	44.4096	43.8932	47.201	47.2206	47.734	40.872	44.9681	41.4351	45.398	41.7931	45.8369	42.0523
En (%)	45.8646	48.4114	46.4185	47.289	48.5351	47.8913	45.289	45.2332	45.019	44.223	47.3772	44.0709	48.1749
Fs (%)	10.0024	7.179	9.68826	5.51	4.24427	4.37472	13.839	9.79876	13.5459	10.3791	10.8297	10.0922	9.77282
Supplementary Table 3. Continued
Unit 3	E37R5W121-02	E37R5W121-03	E37R5W121-04	E42R1W28-01	E42R1W28-02	E42R1W28-03	E42R1W28-04	E44R2W32-01	E44R2W32-02	E44R2W32-03	E44R2W32-04	E44R2W32-05	E44R2W32-06
Depth (mbsf)	1193.82	1193.82	1193.82	1226.25	1226.25	1226.25	1226.25	1256.6	1256.6	1256.6	1256.6	1256.6	1256.6
SiO2	52.1221	51.2863	51.905	51.88	52.565	52.175	52.837	50.509	51.422	52.17	52.139	51.824	51.315
TiO2	0.1618	0.3998	0.4472	0.32	0.34	0.355	0.149	0.344	0.358	0.347	0.356	0.34	0.545
Al2O3	2.0967	4.15	2.7527	1.762	1.315	1.621	2.596	2.158	2.005	1.297	1.828	1.621	2.923
Cr2O3	0.0509	0.9185	0.2086	0.039	0.02	0.01	0.347	0.081	0.058	0.043	0.034	0.023	0.046
FeO	7.5869	4.9056	8.8184	12.599	11.93	12.094	5.752	12.299	12.095	10.599	12.196	12.076	8.262
MnO	0.1876	0.1603	0.4616	0.449	0.579	0.556	0.247	0.331	0.267	0.672	0.362	0.383	0.25
MgO	16.8808	16.4816	16.5481	14.731	13.585	13.253	17.296	14.396	14.688	13.733	14.23	14.319	14.855
CaO	20.9354	22.8286	19.5871	18.149	19.919	19.882	19.94	18.681	18.762	20.543	19.147	18.357	21.462
Na2O	0.1196	0.2184	0.2438	0.203	0.246	0.257	0.26	0.247	0.231	0.238	0.231	0.277	0.264
Total	100.142	101.349	100.972	100.132	100.499	100.203	99.424	99.046	99.886	99.642	100.523	99.22	99.922
Si4+	1.9112	1.84988	1.89529	1.94043	1.96641	1.95955	1.93975	1.90784	1.92432	1.96179	1.94419	1.95591	1.90089
Al3+(tet)	0.0888	0.15012	0.10471	0.05957	0.03359	0.04045	0.06025	0.09216	0.07568	0.03821	0.05581	0.04409	0.09911
Al3+(oct)	0.00182	0.02631	0.01376	0.01811	0.0244	0.03131	0.05209	0.00392	0.01276	0.01928	0.02453	0.02802	0.02852
Ti4+	0.00446	0.01085	0.01228	0.009	0.00957	0.01003	0.00411	0.00977	0.01008	0.00981	0.00998	0.00965	0.01518
Cr3+	0.00148	0.02619	0.00602	0.00115	0.000591557	0.000296949	0.01007	0.00242	0.00172	0.00128	0.001	0.000686332	0.00135
Fe3+	0.08509	0.0912	0.07763	0.03703	0.00731	0.00751	0.00837	0.08436	0.05782	0.01538	0.02701	0.01635	0.05784
Fe2+	0.14757	0.05678	0.19166	0.35708	0.36593	0.37236	0.16824	0.30417	0.32072	0.31794	0.35333	0.36481	0.19812
Mn2+	0.00583	0.0049	0.01428	0.01423	0.01835	0.01769	0.00768	0.01059	0.00846	0.0214	0.01143	0.01224	0.00784
Mg2+	0.92271	0.8862	0.90075	0.82133	0.75758	0.74199	0.94655	0.8106	0.81937	0.76981	0.79099	0.8056	0.8203
Ca2+	0.82254	0.8823	0.76635	0.72735	0.79843	0.80011	0.78438	0.75608	0.75232	0.82773	0.76502	0.74236	0.85188
Na1+	0.0085	0.01527	0.01726	0.01472	0.01784	0.01872	0.01851	0.01809	0.01676	0.01735	0.0167	0.02027	0.01896
Mg#	86.2121	93.9786	82.455	69.6981	67.4297	66.585	84.9084	72.7146	71.8689	70.7709	69.1231	68.8306	80.5463
Wo (%)	43.4559	48.3378	41.2292	38.166	41.5431	41.7929	41.3013	40.4139	39.7546	43.2125	40.0672	38.8106	45.5475
En (%)	48.7478	48.5514	48.4594	43.0974	39.4173	38.7571	49.8402	43.3279	43.2978	40.1889	41.4274	42.1169	43.8594
Fs (%)	7.79627	3.11081	10.3113	18.7366	19.0396	19.45	8.85851	16.2582	16.9477	16.5986	18.5054	19.0725	10.5931
Supplementary Table 3. Continued
Unit 3	E44R2W32-07	E44R2W32-08	E44R2W32-09	E44R2W32-10	E44R2W32-11	E44R2W32-12	E44R2W32-13	E44R2W32-14	E44R2W32-15	E44R3W11-01	E44R3W11-02	E44R3W11-03	E44R3W11-04
Depth (mbsf)	1256.6	1256.6	1256.6	1256.6	1256.6	1256.6	1256.6	1256.6	1256.6	1257.77	1257.77	1257.77	1257.77
SiO2	52.797	52.832	52.07	52.27	51.139	52.344	51.857	51.29	51.742	51.919	51.702	52.132	52.008
TiO2	0.306	0.156	0.536	0.354	0.617	0.226	0.337	0.644	0.476	0.395	0.391	0.217	0.239
Al2O3	2.387	2.066	2.536	2.529	3.424	2.149	3.471	3.8	3.82	1.677	1.758	1.754	1.46
Cr2O3	0.261	0.598	0.046	0.234	0.407	0.08	0.525	0.335	0.753	0.026	0.015	0.017	0.018
FeO	7.443	3.568	8.295	6.906	7.218	10.169	4.815	7.332	5.814	12.207	12.653	12.835	10.74
MnO	0.283	0.043	0.261	0.227	0.302	0.234	0.114	0.178	0.176	0.592	0.349	0.383	0.465
MgO	16.687	16.524	15.266	16.052	15.439	15.249	15.815	15.038	15.87	13.975	14.004	14.091	13.815
CaO	20.2	23.21	20.772	20.637	20.717	18.958	22.822	21.246	21.191	18.987	18.641	18.877	20.172
Na2O	0.232	0.144	0.286	0.265	0.226	0.218	0.169	0.27	0.291	0.228	0.239	0.196	0.213
Total	100.596	99.141	100.068	99.474	99.489	99.627	99.925	100.133	100.133	100.006	99.752	100.502	99.13
Si4+	1.92899	1.94488	1.92449	1.9319	1.89571	1.95166	1.90131	1.89076	1.8964	1.94922	1.94605	1.948	1.96404
Al3+(tet)	0.07101	0.05512	0.07551	0.0681	0.10429	0.04834	0.09869	0.10924	0.1036	0.05078	0.05395	0.052	0.03596
Al3+(oct)	0.03179	0.03452	0.03497	0.04207	0.04532	0.0461	0.05132	0.05587	0.06143	0.02343	0.02404	0.02526	0.02903
Ti4+	0.00841	0.00432	0.0149	0.00984	0.0172	0.00634	0.00929	0.01785	0.01312	0.01115	0.01107	0.0061	0.00679
Cr3+	0.00754	0.01741	0.00134	0.00684	0.01193	0.00236	0.01522	0.00976	0.02182	0.000771786	0.000446402	0.000502254	0.000537455
Fe3+	0.0313	0.00484	0.02989	0.01851	0.02888	0.00296	0.02558	0.0272	0.01479	0.02087	0.02477	0.02824	0.00841
Fe2+	0.19613	0.10501	0.22651	0.19496	0.1949	0.31413	0.12206	0.19885	0.16342	0.36242	0.37353	0.37286	0.33079
Mn2+	0.00876	0.00134	0.00817	0.00711	0.00948	0.00739	0.00354	0.00556	0.00546	0.01883	0.01113	0.01212	0.01487
Mg2+	0.90884	0.90677	0.84109	0.8844	0.85316	0.84756	0.86438	0.82639	0.86707	0.78212	0.78576	0.7849	0.77772
Ca2+	0.7908	0.91551	0.82262	0.81728	0.82289	0.7574	0.89659	0.83922	0.83221	0.76381	0.75181	0.75581	0.81625
Na1+	0.01644	0.01028	0.0205	0.01899	0.01624	0.01576	0.01201	0.0193	0.02068	0.0166	0.01744	0.0142	0.0156
Mg#	82.2502	89.6213	78.7832	81.9374	81.4037	72.9592	87.6262	80.6045	84.1415	68.3349	67.7794	67.7947	70.159
Wo (%)	41.7139	47.5024	43.5198	43.0909	43.9826	39.4666	47.6141	45.0114	44.6777	40.0246	39.3392	39.4972	42.4079
En (%)	47.9406	47.0491	44.4969	46.6298	45.6004	44.1645	45.9036	44.3232	46.5491	40.9843	41.1153	41.0176	40.4058
Fs (%)	10.3455	5.44854	11.9833	10.2793	10.417	16.3689	6.48234	10.6654	8.77324	18.9911	19.5455	19.4851	17.1863
Supplementary Table 3. Continued
Unit 3	E44R3W11-06	E44R3W11-07	E44R3W11-08	E44R3W11-09	E44R3W11-10	E44R3W11-11	E44R3W11-12	E44R3W11-13	E44R3W11-14	E44R6W54-01	E44R6W54-02	E44R6W54-03	E44R6W54-04
Depth (mbsf)	1257.77	1257.77	1257.77	1257.77	1257.77	1257.77	1257.77	1257.77	1257.77	1261.87	1261.87	1261.87	1261.87
SiO2	51.555	51.612	51.945	51.784	52.363	50.887	49.677	49.813	50.471	51.8029	53.2021	51.7731	52.9162
TiO2	0.358	0.581	0.299	0.637	0.531	0.653	0.839	0.851	0.594	0.322	0.2887	0.2968	0.2464
Al2O3	1.692	2.044	1.749	2.24	2.148	3.111	4.222	4.429	4.306	2.9347	1.1958	1.1421	1.0786
Cr2O3	0.03	0.055	0.01	0.005	0.073	0.062	0.259	0.524	0.484	0.0246	0.0033	0.0066	0.0099
FeO	12.254	12.304	10.489	11.2	9.875	9.696	8.191	7.436	6.306	8.8053	10.5115	12.3436	12.1475
MnO	0.319	0.414	0.519	0.276	0.288	0.232	0.233	0.283	0.22	0.2311	0.644	0.7701	0.8803
MgO	13.681	14.252	13.872	14.496	16.578	15.374	14.95	15.271	14.627	15.6833	14.3953	13.8562	14.6687
CaO	18.878	18.074	20.089	18.859	17.301	18.355	20.008	19.789	22.073	20.9332	20.5457	19.1786	18.9971
Na2O	0.229	0.284	0.211	0.236	0.292	0.366	0.241	0.262	0.226	0.1554	0.2403	0.277	0.2317
Total	98.996	99.62	99.183	99.733	99.449	98.736	98.62	98.658	99.307	100.892	101.027	99.6441	101.176
Si4+	1.95605	1.94203	1.95899	1.9398	1.94528	1.90776	1.8618	1.86177	1.87398	1.89765	1.96849	1.95249	1.96064
Al3+(tet)	0.04395	0.05797	0.04101	0.0602	0.05472	0.09224	0.1382	0.13823	0.12602	0.10235	0.03151	0.04751	0.03936
Al3+(oct)	0.03171	0.03269	0.03674	0.0387	0.03934	0.04523	0.04831	0.05689	0.06243	0.02436	0.02064	0.00326	0.00775
Ti4+	0.01022	0.01644	0.00848	0.01795	0.01484	0.01841	0.02365	0.02392	0.01659	0.00887	0.00803	0.00842	0.00687
Cr3+	0.000899949	0.00164	0.000298179	0.000148088	0.00214	0.00184	0.00767	0.01548	0.01421	0.000712501	9.65397e-05	0.000196796	0.000290023
Fe3+	0.00776	0.01148	0.00244	0.0026	0.00459	0.03495	0.05243	0.03701	0.03248	0.07057	0.01195	0.04747	0.03424
Fe2+	0.38107	0.37572	0.32839	0.34828	0.30222	0.26906	0.20431	0.19543	0.16334	0.19919	0.31332	0.34184	0.34218
Mn2+	0.01025	0.0132	0.01658	0.00876	0.00906	0.00737	0.0074	0.00896	0.00692	0.00717	0.02018	0.0246	0.02763
Mg2+	0.77378	0.79941	0.77986	0.80947	0.91808	0.8592	0.83524	0.85083	0.80959	0.85642	0.79399	0.77897	0.8102
Ca2+	0.76746	0.72871	0.81179	0.75696	0.68869	0.73734	0.80348	0.7925	0.87817	0.82166	0.81455	0.77499	0.75421
Na1+	0.01685	0.02072	0.01543	0.01714	0.02103	0.02661	0.01751	0.01899	0.01627	0.01104	0.01724	0.02026	0.01665
Mg#	67.0026	68.0274	70.3686	69.9175	75.234	76.1527	80.3463	81.3211	83.2115	81.1304	71.7046	69.5004	70.3065
Wo (%)	39.924	38.2758	42.2798	39.5341	36.0762	39.5229	43.5958	43.1	47.4403	43.7688	42.3836	40.8794	39.558
En (%)	40.2523	41.9896	40.6171	42.2763	48.0924	46.055	45.3187	46.2718	43.7357	45.6206	41.3136	41.0891	42.4946
Fs (%)	19.8237	19.7346	17.1032	18.1895	15.8314	14.4221	11.0855	10.6282	8.82397	10.6106	16.3028	18.0315	17.9474
Supplementary Table 3. Continued
Unit 3	E44R6W54-05	E44R6W54-06	E44R6W54-07	E44R6W54-08	E44R6W54-09	E44R6W54-10	E44R6W54-12	E44R6W54-13	E44R6W54-14	E44R6W54-15	E44R6W54-16	E44R6W54-17
Depth (mbsf)	1261.87	1261.87	1261.87	1261.87	1261.87	1261.87	1261.87	1261.87	1261.87	1261.87	1261.87	1261.87
SiO2	51.057	51.8485	51.7146	50.866	51.8816	51.6708	51.7966	50.9496	50.4206	50.9896	52.66	52.7946
TiO2	0.4457	0.5575	0.3081	0.3795	0.4155	0.4504	0.3998	0.7344	0.548	0.4854	0.2587	0.2292
Al2O3	2.4038	3.4739	2.8917	2.4513	3.4427	2.0853	3.0246	4.8169	5.2907	3.448	1.3406	2.3843
Cr2O3	0.001	0.084	0.0555	0.026	0.4093	0.0033	0.0281	0.3357	0.7398	0.1591	0.0136	0.1334
FeO	13.4876	7.8348	9.8861	11.404	7.2698	13.0393	9.4525	7.4528	5.513	9.1076	11.2521	9.8636
MnO	0.545	0.2875	0.3334	0.4317	0.2419	0.6717	0.3529	0.2307	0.2052	0.2295	0.6072	0.2629
MgO	15.4376	15.6649	16.1249	15.2183	16.3716	14.1425	15.6678	14.7758	15.3619	15.9718	14.0757	17.5897
CaO	16.435	20.6648	19.4968	18.2955	19.9204	18.4035	20.0186	21.7363	22.5857	19.0577	20.2347	17.3522
Na2O	0.2014	0.2915	0.2123	0.205	0.2799	0.2646	0.2752	0.3309	0.224	0.3738	0.2761	0.1697
Total	100.014	100.707	101.023	99.2773	100.233	100.731	101.016	101.363	100.889	99.8225	100.719	100.78
Si4+	1.909	1.89775	1.89277	1.90775	1.90124	1.92696	1.89682	1.85555	1.83392	1.88309	1.95817	1.92861
Al3+(tet)	0.091	0.10225	0.10723	0.09225	0.09876	0.07304	0.10318	0.14445	0.16608	0.11691	0.04183	0.07139
Al3+(oct)	0.01494	0.04762	0.01752	0.01611	0.04995	0.01862	0.02737	0.06233	0.06075	0.03319	0.01693	0.03128
Ti4+	0.01253	0.01535	0.00848	0.0107	0.01145	0.01263	0.01101	0.02011	0.01499	0.01348	0.00723	0.0063
Cr3+	2.95624e-05	0.00243	0.00161	0.000771001	0.01186	9.73037e-05	0.000813615	0.00967	0.02128	0.00465	0.00039985	0.00385
Fe3+	0.06556	0.04219	0.08622	0.06887	0.03394	0.04819	0.07252	0.05559	0.06987	0.07888	0.02994	0.03569
Fe2+	0.35619	0.19764	0.21639	0.28883	0.18887	0.35849	0.21698	0.17141	0.09783	0.20242	0.31999	0.26566
Mn2+	0.01726	0.00891	0.01034	0.01371	0.00751	0.02122	0.01095	0.00712	0.00632	0.00718	0.01913	0.00813
Mg2+	0.86044	0.85471	0.87977	0.85084	0.89434	0.78622	0.85531	0.80218	0.83293	0.87929	0.78024	0.95786
Ca2+	0.65844	0.81045	0.76461	0.73524	0.7822	0.7354	0.78551	0.84823	0.88024	0.75415	0.80623	0.67921
Na1+	0.0146	0.02069	0.01507	0.01491	0.01989	0.01913	0.01954	0.02337	0.0158	0.02677	0.01991	0.01202
Mg#	70.723	81.2192	80.2591	74.6565	82.5643	68.6828	79.7646	82.3944	89.4894	81.2869	70.9161	78.2873
Wo (%)	35.1154	43.5071	41.091	39.2147	41.9317	39.1147	42.2818	46.5594	48.6053	41.0786	42.2894	35.6966
En (%)	45.8884	45.883	47.2798	45.3802	47.9436	41.8177	46.0387	44.032	45.9928	47.8954	40.9261	50.3414
Fs (%)	18.9963	10.6098	11.6292	15.4051	10.1246	19.0676	11.6795	9.40856	5.40188	11.026	16.7845	13.962
Supplementary Table 3. Continued
Unit 3	E44R6W54-18	E44R6W54-19	E45R2W80-01	E45R2W80-02	E45R2W80-03	E45R2W80-04	E45R2W80-05	E45R2W80-06	E48R3W108-01	E48R3W108-02	E48R3W108-03	E48R3W108-04
Depth (mbsf)	1261.87	1261.87	1266.36	1266.36	1266.36	1266.36	1266.36	1266.36	1295.64	1295.64	1295.64	1295.64
SiO2	50.2921	51.1646	51.641	51.32	51.638	49.861	50.217	50.101	51.417	51.723	52.409	51.785
TiO2	0.7539	0.4464	0.484	0.499	0.433	0.66	0.503	0.552	0.374	0.302	0.241	0.339
Al2O3	4.2639	2.6304	2.348	2.516	2.623	4.233	3.883	4.668	1.918	1.755	1.532	1.753
Cr2O3	0.0154	0.1213	0.265	0.019	0.076	0.238	0.265	0.123	0.041	0.05	0.115	0.023
FeO	7.9854	10.9708	6.789	7.69	7.085	8.137	6.972	6.335	11.227	10.363	9.55	10.32
MnO	0.2503	0.2878	0.198	0.286	0.245	0.199	0.181	0.136	0.35	0.335	0.289	0.297
MgO	14.7328	14.9834	16.5	15.109	15.186	15.158	15.167	14.626	14.67	15.036	16.194	14.82
CaO	20.8349	18.7885	20.8	21.699	22.176	20.862	21.837	22.925	19.702	20.061	19.481	20.164
Na2O	0.3079	0.275	0.26	0.29	0.313	0.386	0.281	0.247	0.281	0.195	0.169	0.237
Total	99.4366	99.6682	99.285	99.428	99.775	99.734	99.306	99.713	99.98	99.82	99.98	99.738
Si4+	1.86836	1.91061	1.90882	1.90629	1.90802	1.84317	1.86129	1.84917	1.91852	1.92823	1.93998	1.93292
Al3+(tet)	0.13164	0.08939	0.09118	0.09371	0.09198	0.15683	0.13871	0.15083	0.08148	0.07177	0.06002	0.06708
Al3+(oct)	0.05507	0.02639	0.01112	0.01645	0.02226	0.02761	0.03093	0.05225	0.00287	0.00534	0.00683	0.01004
Ti4+	0.02106	0.01254	0.01345	0.01394	0.01203	0.01835	0.01402	0.01532	0.0105	0.00847	0.00671	0.00952
Cr3+	0.000452344	0.00358	0.00774	0.000558015	0.00222	0.00696	0.00777	0.00359	0.00121	0.00147	0.00337	0.000678775
Fe3+	0.05618	0.05425	0.06404	0.0697	0.06586	0.11323	0.09216	0.08202	0.07674	0.06212	0.04854	0.05448
Fe2+	0.19192	0.28837	0.14583	0.16919	0.15308	0.13833	0.12396	0.11353	0.27361	0.26098	0.24711	0.26768
Mn2+	0.00788	0.0091	0.0062	0.009	0.00767	0.00623	0.00568	0.00425	0.01106	0.01058	0.00906	0.00939
Mg2+	0.8159	0.83407	0.90917	0.83662	0.83646	0.83529	0.83802	0.80472	0.81598	0.8356	0.89358	0.82461
Ca2+	0.82936	0.75178	0.82381	0.86365	0.87799	0.82633	0.86726	0.90664	0.78771	0.80135	0.77268	0.80646
Na1+	0.02218	0.01991	0.01863	0.02089	0.02243	0.02767	0.0202	0.01768	0.02033	0.0141	0.01213	0.01715
Mg#	80.9565	74.3084	86.1773	83.1787	84.5302	85.7922	87.1141	87.6363	74.8887	76.2006	78.3368	75.4937
Wo (%)	45.1433	40.1114	43.8476	46.1977	47.0135	45.9085	47.4111	49.6819	41.9597	42.2223	40.383	42.4732
En (%)	44.4101	44.5022	48.3907	44.752	44.7897	46.4061	45.8123	44.0971	43.4658	44.0268	46.7021	43.4292
Fs (%)	10.4466	15.3863	7.76169	9.05029	8.19684	7.68538	6.77657	6.22106	14.5746	13.7508	12.9149	14.0976
Supplementary Table 3. Continued
Unit 3	E48R3W108-05	E48R3W108-06	E48R3W108-07	E50R1W15-01	E50R1W15-02	E50R1W15-03	E50R1W15-04	E50R1W15-05	E50R1W15-06	E50R1W15-07	E50R1W15-08	E50R1W15-09
Depth (mbsf)	1295.64	1295.64	1295.64	1310.75	1310.75	1310.75	1310.75	1310.75	1310.75	1310.75	1310.75	1310.75
SiO2	51.606	51.492	52.103	52.498	52.6814	52.5638	51.1727	51.1789	51.6122	52.7701	52.831	51.8964
TiO2	0.29	0.39	0.318	0.4168	0.3402	0.2871	0.3691	0.4738	0.3581	0.3456	0.2941	0.3999
Al2O3	1.945	1.675	1.677	2.5011	1.5724	1.3527	3.4501	4.2104	4.1644	1.381	1.2547	1.659
Cr2O3	0.094	0.015	0.006	0.0806	0	0	0.2954	0.2282	0.6661	0.0153	0	0
FeO	10.016	12.002	9.633	8.2511	9.58	10.4553	6.2921	7.7203	5.3595	10.0585	9.785	10.4063
MnO	0.224	0.379	0.329	0.2305	0.5869	0.5495	0.1276	0.2129	0.1223	0.5359	0.5589	0.334
MgO	15.305	13.894	14.676	16.4341	14.9711	14.2935	16.3252	15.3949	16.0107	14.6841	14.8081	14.7955
CaO	19.818	19.461	20.938	20.207	20.9164	20.4099	21.463	20.827	22.5624	20.7073	21.0062	20.5152
Na2O	0.228	0.287	0.249	0.2615	0.2617	0.2167	0.2103	0.2699	0.1914	0.2113	0.2215	0.231
Total	99.526	99.595	99.929	100.881	100.91	100.129	99.7055	100.516	101.047	100.709	100.76	100.237
Si4+	1.92471	1.93851	1.93955	1.9164	1.94152	1.96169	1.88027	1.87633	1.87142	1.95403	1.95309	1.9288
Al3+(tet)	0.07529	0.06149	0.06045	0.0836	0.05848	0.03831	0.11973	0.12367	0.12858	0.04597	0.04691	0.0712
Al3+(oct)	0.01021	0.01283	0.01313	0.02402	0.00982	0.0212	0.0297	0.05828	0.0494	0.0143	0.00776	0.00148
Ti4+	0.00813	0.01104	0.0089	0.01144	0.00943	0.00806	0.0102	0.01306	0.00977	0.00962	0.00818	0.01118
Cr3+	0.00277	0.000446485	0.000176594	0.00233	0	0	0.00858	0.00661	0.0191	0.000447943	0	0
Fe3+	0.06253	0.04708	0.04732	0.05288	0.04851	0.01667	0.07603	0.05183	0.05401	0.02714	0.03868	0.06402
Fe2+	0.24988	0.3308	0.25258	0.19902	0.24677	0.30966	0.11732	0.18488	0.10852	0.28435	0.26385	0.25945
Mn2+	0.00708	0.01209	0.01037	0.00713	0.01832	0.01737	0.00397	0.00661	0.00376	0.01681	0.0175	0.01051
Mg2+	0.85092	0.77973	0.81439	0.89429	0.82248	0.79519	0.89419	0.84137	0.8654	0.81055	0.81606	0.81973
Ca2+	0.79199	0.78503	0.83515	0.79039	0.82597	0.81617	0.84502	0.81816	0.87659	0.8216	0.8321	0.817
Na1+	0.01649	0.02095	0.01797	0.01851	0.0187	0.01568	0.01498	0.01919	0.01346	0.01517	0.01588	0.01665
Mg#	77.3002	70.2124	76.3274	81.7966	76.9214	71.9729	88.4013	81.9847	88.8576	74.0295	75.5674	75.9588
Wo (%)	41.8424	41.4142	43.9063	41.9593	43.5818	42.4862	45.516	44.359	47.3702	42.8698	43.5196	43.0867
En (%)	44.9558	41.1345	42.8149	47.4753	43.3977	41.3943	48.1645	45.6171	46.7655	42.2932	42.6808	43.2307
Fs (%)	13.2019	17.4513	13.2789	10.5654	13.0205	16.1194	6.31947	10.0239	5.86421	14.837	13.7996	13.6826
Supplementary Table 3. Continued
Unit 3	E50R1W15-10	E50R1W15-11	E50R1W15-12	E50R1W15-13	E50R1W15-14	E50R1W15-15	E50R1W15-16	E50R1W15-17	E50R1W15-18	E50R1W15-19	E50R1W15-20	E50R1W15-21
Depth (mbsf)	1310.75	1310.75	1310.75	1310.75	1310.75	1310.75	1310.75	1310.75	1310.75	1310.75	1310.75	1310.75
SiO2	52.6043	53.0212	51.4384	52.416	52.037	54.6644	52.8564	50.488	52.884	52.1215	53.1175	52.9175
TiO2	0.4268	0.3537	0.4501	0.337	0.3647	0.2112	0.332	0.4826	0.267	0.2755	0.2404	0.2822
Al2O3	2.2855	1.5694	2.8644	1.4088	1.5313	2.1415	1.5887	5.0085	1.7074	1.6194	2.2779	1.8661
Cr2O3	0.0635	0	0.0206	0.0115	0	0.5038	0.0026	0.6377	0	0.0276	0.0795	0.0685
FeO	10.0276	10.1793	10.2393	11.216	10.8651	3.7113	9.7673	5.8681	10.2404	10.2243	6.0906	9.7075
MnO	0.2861	0.5568	0.4448	0.3808	0.3335	0.0916	0.5762	0.1259	0.3164	0.3207	0.159	0.2849
MgO	15.3274	14.5434	14.1861	13.5789	14.1298	18.3147	14.1457	15.4653	14.8363	14.9177	17.386	14.8268
CaO	20.0443	20.9224	20.8307	20.5106	20.8438	22.0728	21.3396	22.1828	20.677	20.7601	21.5008	21.014
Na2O	0.2945	0.226	0.2136	0.2539	0.2597	0.2032	0.2655	0.2387	0.222	0.2263	0.151	0.2489
Total	101.36	101.372	100.688	100.114	100.365	101.915	100.874	100.498	101.15	100.493	101.003	101.216
Si4+	1.92698	1.95185	1.90528	1.964	1.93831	1.94754	1.95575	1.84332	1.94727	1.93037	1.92241	1.94469
Al3+(tet)	0.07302	0.04815	0.09472	0.036	0.06169	0.05246	0.04425	0.15668	0.05273	0.06963	0.07759	0.05531
Al3+(oct)	0.02566	0.01995	0.03034	0.02622	0.00554	0.03747	0.02504	0.05886	0.02137	0.00107	0.01958	0.02553
Ti4+	0.01176	0.00979	0.01254	0.0095	0.01022	0.00566	0.00924	0.01325	0.00739	0.00767	0.00654	0.0078
Cr3+	0.00184	0	0.000603292	0.000340694	0	0.01419	7.60637e-05	0.01841	0	0.000808206	0.00227	0.00199
Fe3+	0.04292	0.02475	0.05404	0.00889	0.05448	0.00353	0.01971	0.06981	0.03242	0.06865	0.05324	0.02993
Fe2+	0.26429	0.28864	0.26315	0.34258	0.28399	0.10705	0.28254	0.10937	0.28293	0.24803	0.13111	0.26843
Mn2+	0.00888	0.01736	0.01396	0.01209	0.01052	0.00276	0.01806	0.00389	0.00987	0.01006	0.00487	0.00887
Mg2+	0.83698	0.79809	0.78329	0.75846	0.78458	0.97268	0.78024	0.84171	0.81436	0.8236	0.93799	0.81225
Ca2+	0.78676	0.82528	0.82674	0.82348	0.83192	0.84262	0.84605	0.86781	0.8158	0.82385	0.83379	0.82747
Na1+	0.02092	0.01613	0.01534	0.01845	0.01876	0.01404	0.01905	0.0169	0.01585	0.01625	0.0106	0.01774
Mg#	76.0014	73.4394	74.8531	68.8855	73.4233	90.0851	73.4151	88.5006	74.2153	76.8545	87.7367	75.161
Wo (%)	41.6709	43.1629	44.1357	42.7886	43.774	43.8327	44.3229	47.711	42.6429	43.4638	43.8172	43.3652
En (%)	44.3309	41.7408	41.8162	39.4103	41.283	50.5984	40.8754	46.276	42.5677	43.4506	49.2929	42.5673
Fs (%)	13.9982	15.0963	14.0482	17.8011	14.943	5.5689	14.8017	6.01293	14.7894	13.0856	6.88987	14.0675
Supplementary Table 3. Continued
Unit 3	E50R1W15-22	E50R1W15-23	E51R2W61-01	E51R2W61-02	E51R2W61-03	E51R2W61-04	E51R2W61-05	E51R2W61-06	E51R2W61-07	E51R2W61-08	E51R2W61-11	E51R2W61-12
Depth (mbsf)	1310.75	1310.75	1321.76	1321.76	1321.76	1321.76	1321.76	1321.76	1321.76	1321.76	1321.76	1321.76
SiO2	52.7468	52.2738	49.7468	51.8041	51.3855	51.3138	49.8494	49.246	52.4053	51.816	50.5052	51.2734
TiO2	0.3196	0.3562	0.7498	0.4353	0.5016	0.4401	0.8107	0.8656	0.5103	0.4416	0.6663	0.379
Al2O3	1.4365	1.9731	5.1941	3.4327	4.4834	4.4359	5.2756	7.2366	2.5749	3.9305	4.9121	3.5636
Cr2O3	0.0166	0.0748	0.229	0.3075	0.7222	0.658	0.3654	0.0697	0	0.4476	0.5064	0.5189
FeO	10.7216	11.746	8.1834	7.1182	5.5405	5.6046	8.116	6.767	9.2199	6.6733	7.2888	6.2019
MnO	0.3435	0.3166	0.1687	0.17	0.1743	0.1297	0.1772	0.1279	0.3349	0.1848	0.1575	0.1264
MgO	14.5051	14.387	14.4309	16.8907	16.2834	16.529	14.6949	13.9053	15.5576	16.6969	15.4846	16.8325
CaO	20.7863	19.2029	22.0182	20.7724	21.8899	21.6197	21.1879	22.734	20.0625	20.1626	21.5076	20.964
Na2O	0.2289	0.1928	0.3107	0.2559	0.2134	0.2041	0.3483	0.2207	0.3124	0.3066	0.2916	0.2294
Total	101.105	100.523	101.032	101.187	101.194	100.935	100.825	101.173	100.978	100.66	101.32	100.089
Si4+	1.94835	1.94662	1.82043	1.8761	1.8594	1.85933	1.82619	1.79459	1.92114	1.88488	1.83456	1.87363
Al3+(tet)	0.05165	0.05338	0.17957	0.1239	0.1406	0.14067	0.17381	0.20541	0.07886	0.11512	0.16544	0.12637
Al3+(oct)	0.01089	0.03322	0.04446	0.02263	0.05062	0.04879	0.05399	0.10542	0.0324	0.05341	0.04487	0.02713
Ti4+	0.00888	0.00998	0.02064	0.01186	0.01365	0.01199	0.02234	0.02372	0.01407	0.01208	0.0182	0.01042
Cr3+	0.000484805	0.0022	0.00663	0.0088	0.02066	0.01885	0.01058	0.00201	0	0.01287	0.01454	0.01499
Fe3+	0.03892	0.01193	0.10926	0.08672	0.05699	0.06338	0.08931	0.06613	0.04053	0.0463	0.09016	0.07967
Fe2+	0.29229	0.35389	0.14119	0.12887	0.11068	0.10646	0.15935	0.1401	0.24214	0.15672	0.13126	0.10987
Mn2+	0.01075	0.00999	0.00523	0.00521	0.00534	0.00398	0.0055	0.00395	0.0104	0.00569	0.00485	0.00391
Mg2+	0.79869	0.79865	0.78721	0.91186	0.87835	0.89281	0.80249	0.75538	0.85019	0.90541	0.83846	0.91692
Ca2+	0.8227	0.76623	0.86334	0.80607	0.84873	0.8394	0.8317	0.88769	0.78807	0.78589	0.83711	0.82084
Na1+	0.01639	0.01392	0.02205	0.01797	0.01497	0.01434	0.02474	0.01559	0.02221	0.02163	0.02054	0.01625
Mg#	73.2083	69.2949	84.7925	87.6174	88.809	89.3463	83.4331	84.3546	77.8327	85.2449	86.4638	89.3
Wo (%)	42.9903	39.9334	48.1847	43.6468	46.1829	45.6525	46.372	49.7818	41.9096	42.526	46.33	44.4269
En (%)	41.7358	41.6231	43.9355	49.3752	47.7944	48.5575	44.7435	42.3614	45.2133	48.9936	46.4051	49.6268
Fs (%)	15.2739	18.4435	7.87982	6.97801	6.02268	5.79005	8.8845	7.85687	12.8771	8.48033	7.2649	5.94631
Supplementary Table 3. Continued
Unit 3	E51R2W61-13	E51R2W61-14	E51R2W61-15	E51R2W61-16	E51R2W61-17	E51R2W61-18	E51R2W61-19	E51R2W61-20	E51R2W61-21	E51R2W61-22	E51R2W61-23	E51R2W61-24
Depth (mbsf)	1321.76	1321.76	1321.76	1321.76	1321.76	1321.76	1321.76	1321.76	1321.76	1321.76	1321.76	1321.76
SiO2	51.8638	51.5728	50.009	53.164	51.1236	50.87	51.7085	51.6733	51.1987	50.7743	49.1038	50.4179
TiO2	0.5491	0.6591	0.6196	0.3615	0.5268	0.545	0.5703	0.4735	0.4724	0.6619	0.8431	0.6266
Al2O3	3.799	2.7893	4.7156	2.3139	3.7135	4.3171	3.0332	2.535	3.3924	4.1592	5.2416	4.1494
Cr2O3	0.1551	0.0334	0.4736	0.2875	0.2639	0.0754	0.0096	0.0392	0.3563	0.1951	0.0735	0.1627
FeO	7.5324	9.5683	6.8621	6.0562	6.975	8.028	9.1144	7.8804	6.8081	7.6478	9.1277	8.1565
MnO	0.1602	0.2995	0.129	0.1552	0.1477	0.2768	0.2704	0.2461	0.1641	0.1264	0.1999	0.1675
MgO	15.0224	15.8538	15.2153	17.6716	15.5226	15.1072	15.2812	16.2107	16.3754	15.1139	14.2691	15.0188
CaO	21.8428	19.747	21.9831	21.1547	21.7961	21.5993	20.3186	21.1075	21.5062	22.2986	21.1398	21.5844
Na2O	0.2629	0.32	0.2641	0.14	0.265	0.274	0.3453	0.2108	0.2714	0.2693	0.2987	0.2956
Total	101.188	100.843	100.271	101.305	100.334	101.093	100.651	100.376	100.545	101.246	100.297	100.579
Si4+	1.89248	1.89169	1.83512	1.91809	1.87486	1.85705	1.90118	1.8956	1.86775	1.85008	1.81398	1.85085
Al3+(tet)	0.10752	0.10831	0.16488	0.08191	0.12514	0.14295	0.09882	0.1044	0.13225	0.14992	0.18602	0.14915
Al3+(oct)	0.05588	0.01228	0.03908	0.01649	0.03538	0.04281	0.03263	0.00522	0.01362	0.02871	0.04221	0.0304
Ti4+	0.01507	0.01818	0.0171	0.00981	0.01453	0.01496	0.01577	0.01306	0.01296	0.01814	0.02342	0.0173
Cr3+	0.00447	0.000968645	0.01374	0.0082	0.00765	0.00218	0.000279075	0.00114	0.01028	0.00562	0.00215	0.00472
Fe3+	0.03563	0.08145	0.09665	0.0474	0.0719	0.08744	0.05899	0.08691	0.10164	0.09833	0.11621	0.10047
Fe2+	0.19423	0.21207	0.11394	0.13534	0.14203	0.15766	0.22127	0.15486	0.10607	0.13472	0.16579	0.14995
Mn2+	0.00495	0.00931	0.00401	0.00474	0.00459	0.00856	0.00842	0.00765	0.00507	0.0039	0.00626	0.00521
Mg2+	0.81714	0.86687	0.83231	0.95042	0.8486	0.82212	0.83754	0.88649	0.89051	0.82094	0.78578	0.82189
Ca2+	0.85402	0.77611	0.86437	0.81781	0.85649	0.84488	0.80048	0.82968	0.84065	0.8706	0.83678	0.84903
Na1+	0.0186	0.02276	0.01879	0.00979	0.01884	0.0194	0.02462	0.01499	0.0192	0.01903	0.0214	0.02104
Mg#	80.795	80.3446	87.9584	87.5354	85.6626	83.9085	79.102	85.1289	89.3562	85.9028	82.5773	84.5706
Wo (%)	45.7824	41.8379	47.7387	42.962	46.3689	46.3034	43.0528	44.3436	45.7563	47.6711	46.7906	46.6277
En (%)	43.8051	46.7301	45.9682	49.9285	45.9418	45.056	45.0464	47.3796	48.4701	44.952	43.9389	45.1372
Fs (%)	10.4125	11.432	6.29311	7.10957	7.68931	8.6406	11.9008	8.27673	5.77358	7.37692	9.2705	8.23502
Supplementary Table 3. Continued
Unit 3	E51R2W61-25	E51R2W61-26	E51R2W61-27	E51R2W61-28	E51R2W61-29	E52R3W30-01	E52R3W30-02	E52R3W30-03	E52R3W30-04	E54R2W46-01	E54R2W46-02	E54R2W46-03
Depth (mbsf)	1321.76	1321.76	1321.76	1321.76	1321.76	1332.76	1332.76	1332.76	1332.76	1350.81	1350.81	1350.81
SiO2	51.3523	49.5494	50.9796	51.3217	50.8735	52.322	51.529	50.372	50.838	50.3057	52.7281	50.7625
TiO2	0.5737	0.7886	0.5891	0.6069	0.5195	0.345	0.55	0.588	0.533	0.4759	0.4325	0.5583
Al2O3	3.35	5.102	3.6294	3.6625	5.0135	2.325	2.681	3.768	3.7	4.4818	2.7873	3.4671
Cr2O3	0.0857	0.2022	0.5569	0.4466	0.606	0.505	0.38	0.231	0.192	0.3652	0.4351	0.1357
FeO	7.441	8.575	7.0482	7.6931	6.5126	6.507	6.449	7.472	7.671	5.4536	6.8417	9.2839
MnO	0.2109	0.2243	0.2087	0.2389	0.1508	0.211	0.231	0.198	0.253	0.0587	0.1584	0.2254
MgO	15.8342	14.2658	16.7661	16.2942	15.4774	17.01	15.617	14.851	15.069	15.7144	17.215	15.7034
CaO	21.5859	21.4293	20.0156	19.983	21.6403	20.493	21.646	21.545	21.316	22.8122	20.2042	19.9827
Na2O	0.2758	0.3121	0.2728	0.3024	0.2328	0.245	0.362	0.365	0.272	0.1934	0.3041	0.2943
Total	100.71	100.449	100.066	100.549	101.026	99.963	99.445	99.39	99.844	99.8609	101.106	100.413
Si4+	1.8764	1.82653	1.86771	1.87695	1.85098	1.91775	1.90551	1.86932	1.87919	1.84457	1.90975	1.86759
Al3+(tet)	0.1236	0.17347	0.13229	0.12305	0.14902	0.08225	0.09449	0.13068	0.12081	0.15543	0.09025	0.13241
Al3+(oct)	0.02068	0.04822	0.02443	0.03483	0.06599	0.0182	0.02237	0.03414	0.0404	0.03827	0.02874	0.01794
Ti4+	0.01577	0.02186	0.01623	0.01669	0.01422	0.00951	0.0153	0.01641	0.01482	0.01312	0.01178	0.01545
Cr3+	0.00248	0.00589	0.01613	0.01291	0.01743	0.01463	0.01111	0.00678	0.00561	0.01059	0.01246	0.00395
Fe3+	0.08846	0.09794	0.07865	0.06336	0.05359	0.04781	0.05637	0.0832	0.06466	0.09408	0.04684	0.10062
Fe2+	0.13893	0.16642	0.13731	0.17194	0.14458	0.15165	0.14308	0.1487	0.17248	0.07315	0.1604	0.18504
Mn2+	0.00653	0.007	0.00648	0.0074	0.00465	0.00655	0.00724	0.00622	0.00792	0.00182	0.00486	0.00702
Mg2+	0.86248	0.78393	0.91566	0.88833	0.83946	0.9294	0.86089	0.82156	0.83034	0.85894	0.92946	0.86124
Ca2+	0.84514	0.84643	0.78573	0.78308	0.84366	0.80484	0.85769	0.85671	0.84427	0.89627	0.7841	0.78775
Na1+	0.01954	0.02231	0.01938	0.02144	0.01642	0.01741	0.02596	0.02626	0.0195	0.01375	0.02136	0.02099
Mg#	86.1266	82.4885	86.9596	83.7832	85.307	85.972	85.7486	84.6742	82.8005	92.1517	85.2825	82.3143
Wo (%)	45.7686	47.1083	42.733	42.4813	46.1597	42.6768	46.0714	46.8923	45.7081	49.0202	41.8418	42.9519
En (%)	46.7077	43.6296	49.7992	48.191	45.9296	49.2818	46.2431	44.9683	44.9539	46.9787	49.5988	46.9588
Fs (%)	7.52373	9.26214	7.46782	9.32771	7.91074	8.0414	7.68547	8.13938	9.33807	4.00105	8.55942	10.0894
Supplementary Table 3. Continued
Unit 3	E54R2W46-04	E54R2W46-05	E54R2W46-06	E54R2W46-07	E54R2W46-08	E54R2W46-09	E54R2W46-10	E54R2W46-11	E54R2W46-12	E54R2W46-13	E54R2W46-14
Depth (mbsf)	1350.81	1350.81	1350.81	1350.81	1350.81	1350.81	1350.81	1350.81	1350.81	1350.81	1350.81
SiO2	52.6034	51.5971	52.7207	52.1645	51.5511	51.0235	50.9297	49.5228	51.4265	51.1272	49.621
TiO2	0.2692	0.5325	0.3771	0.5527	0.6412	0.6022	0.7128	0.6653	0.6128	0.4904	0.6778
Al2O3	2.7321	2.9467	2.5239	2.8063	2.8313	4.5507	3.7304	5.6555	3.7125	3.331	4.2455
Cr2O3	0.544	0.0825	0.4085	0.2723	0.0041	0.393	0.072	0.1436	0.0512	0.206	0.2087
FeO	4.1206	9.2415	5.8206	8.7507	9.9318	6.0933	7.3376	7.0935	7.9533	7.4238	7.835
MnO	0.0603	0.2616	0.1546	0.2139	0.2497	0.1395	0.1168	0.0643	0.2206	0.1837	0.1653
MgO	16.9337	16.5963	17.0954	16.3947	15.7424	15.6274	15.43	14.4584	15.1817	16.6353	15.0698
CaO	23.7522	18.9484	22.2751	19.7801	19.4939	22.6708	22.6369	22.5807	22.0614	20.6689	21.3662
Na2O	0.1887	0.2804	0.1365	0.2466	0.3209	0.3041	0.2339	0.2061	0.2855	0.2294	0.2448
Total	101.204	100.487	101.512	101.182	100.766	101.404	101.2	100.39	101.505	100.296	99.4341
Si4+	1.8954	1.89219	1.90125	1.90182	1.89406	1.8463	1.85425	1.81839	1.87063	1.87041	1.84079
Al3+(tet)	0.1046	0.10781	0.09875	0.09818	0.10594	0.1537	0.14575	0.18161	0.12937	0.12959	0.15921
Al3+(oct)	0.01143	0.01957	0.00854	0.02241	0.01668	0.04039	0.01434	0.06316	0.02981	0.01404	0.02642
Ti4+	0.00729	0.01469	0.01023	0.01515	0.01772	0.01639	0.01952	0.01837	0.01676	0.01349	0.01891
Cr3+	0.0155	0.00239	0.01165	0.00785	0.000119105	0.01124	0.00207	0.00417	0.00147	0.00596	0.00612
Fe3+	0.07627	0.07641	0.06765	0.05504	0.07656	0.09063	0.10682	0.09222	0.0847	0.09888	0.10646
Fe2+	0.0479	0.20702	0.1079	0.21177	0.22862	0.09377	0.11661	0.12561	0.15725	0.12825	0.13662
Mn2+	0.00184	0.00813	0.00472	0.00661	0.00777	0.00428	0.0036	0.002	0.0068	0.00569	0.00519
Mg2+	0.90955	0.90728	0.91903	0.89102	0.86222	0.84296	0.83744	0.79139	0.82321	0.9072	0.83336
Ca2+	0.91703	0.74457	0.86074	0.77271	0.76745	0.87901	0.8831	0.88841	0.85986	0.81021	0.8493
Na1+	0.01318	0.01994	0.00954	0.01743	0.02286	0.02134	0.01651	0.01467	0.02014	0.01627	0.01761
Mg#	94.9972	81.4212	89.4928	80.7967	79.0418	89.9899	87.7777	86.3018	83.9614	87.6139	85.9149
Wo (%)	48.9218	40.055	45.5981	41.2002	41.2987	48.4105	48.0691	49.2081	46.7234	43.8979	46.683
En (%)	48.5228	48.8079	48.6857	47.5083	46.3985	46.4253	45.5838	43.8344	44.7318	49.1532	45.8072
Fs (%)	2.55536	11.1371	5.71614	11.2915	12.3027	5.16417	6.34715	6.95757	8.54483	6.94888	7.50977
Mg# = 100*Mg/(Mg+Fe2+), mbsf for depth and wt. % for major elements. Cation abundances are calculated based on stoichiometry with 6 oxygen anions. Wo: Wollastonite (Ca2Si2O6), En: Enstatite (Mg2Si2O6), Fs: Ferrosilite (Fe2Si2O6).

## Sheet: Supplementary Table 4
Supplementary Table 4. Major element compositions of spinel in Unit 1. (ND = not detected)
Spinel	E70R2W56-01	E70R2W56-02	E70R2W56-03	E70R2W56-04	E70R2W56-06	E70R2W56-07	E70R2W56-08	E70R2W56-09	E70R2W56-10	E73R1W77-01	E73R1W77-02	E73R1W77-03	E73R1W77-04
Depth (mbsf)	1466.16	1466.16	1466.16	1466.16	1466.16	1466.16	1466.16	1466.16	1466.16	1485.17	1485.17	1485.17	1485.17
SiO2	0.5808	0.1127	0.2243	0.1357	0.25	0.145	0.1511	0.7833	0.0942	0.0932	0.0935	0.0646	0.1564
TiO2	0.5532	13.9439	14.7248	11.6774	15.4928	16.0102	14.9662	15.3549	16.7312	0.4247	0.3033	0.2588	0.6566
Al2O3	18.3395	3.2701	2.5673	3.1717	2.7228	2.3979	2.4992	2.4706	1.9828	31.136	37.7224	33.1692	23.521
Cr2O3	41.2133	0.0989	0.0671	0.0811	0.0652	0.071	0.0518	0.0922	0.0604	27.5217	24.9058	32.8263	32.2496
FeO	23.069	71.3227	71.3572	74.3575	69.658	69.6087	71.2363	68.4687	68.1418	28.4453	20.4723	15.7545	32.2164
MnO	0.1607	0.7665	1.9579	0.5922	1.8554	2.5899	2.1808	3.0926	4.5123	0.3216	0.1773	0.1307	0.2969
MgO	11.9754	0.6609	0.2992	0.6988	0.4472	0.2202	0.1621	0.544	0.0537	9.4812	14.2398	16.4059	6.1662
CaO	0.5326	0.0119	0.0318	0.0377	0.0515	0.0186	0.04	0.0526	0.0288	0.1833	0.1695	0.037	0.2038
Na2O	ND	ND	ND	0.0203	0.0011	ND	0.0103	0.0082	ND	0.0001	ND	0.0055	ND
Total	96.4245	90.1876	91.2296	90.7724	90.544	91.0615	91.2978	90.8671	91.6052	97.6071	98.0839	98.6525	95.4669
Si4+	0.01873	0.00446	0.00883	0.00532	0.00991	0.00574	0.00595	0.03089	0.00372	0.00287	0.00272	0.00188	0.00519
Al3+	0.69693	0.15249	0.11915	0.14655	0.12716	0.11182	0.1161	0.11483	0.09227	1.13196	1.29307	1.13759	0.91926
Ti4+	0.01341	0.41489	0.43602	0.34426	0.46166	0.47638	0.44359	0.45535	0.4968	0.00985	0.00663	0.00566	0.01637
Cr3+	1.05057	0.00309	0.00209	0.00251	0.00204	0.00222	0.00161	0.00287	0.00189	0.67116	0.57268	0.7552	0.84546
Fe3+	0.18822	1.00572	0.98906	1.15332	0.92774	0.92171	0.98399	0.91045	0.9048	0.17143	0.11555	0.09244	0.19217
Fe2+	0.4338	1.35418	1.36065	1.28441	1.38053	1.38155	1.36395	1.34749	1.34523	0.56232	0.38238	0.29094	0.7012
Mn2+	0.00439	0.02569	0.0653	0.01966	0.06227	0.0868	0.0728	0.10329	0.15091	0.0084	0.00437	0.00322	0.00834
Mg2+	0.57555	0.03898	0.01756	0.04083	0.02641	0.01299	0.00952	0.03198	0.00316	0.43593	0.61733	0.7116	0.30478
Ca2+	0.0184	0.000504465	0.00134	0.00158	0.00219	0.000788518	0.00169	0.00222	0.00122	0.00606	0.00528	0.00115	0.00724
Na1+	0	0	0	0.00154	8.4511e-05	0	0.000787099	0.000626959	0	5.98061e-06	0	0.000310308	0
100*Mg/(Mg+Fe2+)	57.0214	2.7978	1.2742	3.08128	1.87739	0.93128	0.69337	2.31804	0.23439	43.6693	61.7509	70.9796	30.2968
100*Fe3+/(Cr+Al+Fe3+)	9.7233	86.6024	89.0808	88.5547	87.7756	88.9892	89.3157	88.552	90.5742	8.68205	5.83184	4.65623	9.82015
100*Fe2+/(Mg+Fe2+)	42.9786	97.2022	98.7258	96.9187	98.1226	99.0687	99.3066	97.682	99.7656	56.3307	38.2491	29.0204	69.7032
100*Cr/(Cr+Al)	60.1185	1.98838	1.723	1.68628	1.58088	1.94748	1.37126	2.44218	2.00244	37.2223	30.6942	39.8986	47.909
Supplementary Table 4. Continued
Spinel	E73R1W77-05	E73R1W77-06	E73R1W77-07	E73R1W77-08	E73R1W77-09	E73R1W77-10	E73R1W77-11	E73R1W77-12	E73R1W77-14	E73R1W77-15	E73R1W77-16	E73R1W77-18	E73R1W77-19
Depth (mbsf)	1485.17	1485.17	1485.17	1485.17	1485.17	1485.17	1485.17	1485.17	1485.17	1485.17	1485.17	1485.17	1485.17
SiO2	5.4347	0.4466	0.151	0.4513	0.1704	0.5094	0.0824	0.1099	0.0776	0.1187	0.1083	0.0937	0.1082
TiO2	16.4063	18.8205	13.3233	5.2569	16.9997	15.5462	0.1916	0.2158	0.1701	0.1898	0.181	0.1935	0.1891
Al2O3	2.6664	1.8988	3.2099	11.3289	2.4659	2.8641	45.9562	39.3691	46.2977	45.7445	46.2444	38.616	39.7718
Cr2O3	0.0063	0.0176	0.1014	23.9417	0.0309	0.0279	20.8616	26.3916	20.7944	20.9501	20.5844	28.8033	27.394
FeO	54.4188	62.8057	73.4973	47.0375	65.9852	69.4393	13.757	16.198	13.6492	13.7198	13.8366	14.3683	14.5343
MnO	7.4337	8.3829	0.5191	5.4734	6.738	2.2938	0.0944	0.1444	0.0957	0.1181	0.1195	0.1296	0.0958
MgO	2.625	0.1613	0.9899	1.2176	0.0854	0.7169	18.9752	16.6876	19.0123	18.8212	18.7453	17.5371	17.9662
CaO	0.5558	0.1106	0.0704	0.1325	0.1544	0.1145	ND	0.0415	ND	0.0158	0.0121	0.026	ND
Na2O	0.0312	ND	ND	ND	ND	0.018	ND	0.005	ND	0.0016	ND	ND	ND
Total	89.5782	92.644	91.8623	94.8398	92.6299	91.5301	99.9184	99.1629	100.097	99.6796	99.8316	99.7675	100.059
Si4+	0.21092	0.01744	0.00585	0.01639	0.00663	0.01989	0.00223	0.00311	0.0021	0.00323	0.00294	0.00263	0.00301
Al3+	0.12198	0.08738	0.14647	0.48487	0.11314	0.1318	1.46717	1.31156	1.47415	1.46524	1.47775	1.27824	1.30452
Ti4+	0.47887	0.55262	0.3879	0.14356	0.49765	0.45646	0.0039	0.00459	0.00346	0.00388	0.00369	0.00409	0.00396
Cr3+	0.00019332	0.000543304	0.0031	0.68735	0.000950986	0.00086122	0.44676	0.58977	0.44414	0.45014	0.44123	0.63955	0.60272
Fe3+	0.5006	0.77196	1.06292	0.50789	0.87735	0.91601	0.0738	0.08355	0.07061	0.07049	0.06776	0.06877	0.07882
Fe2+	1.26573	1.27881	1.31668	0.92053	1.27073	1.35125	0.23782	0.29934	0.23776	0.24132	0.24596	0.26869	0.25943
Mn2+	0.24438	0.27723	0.01702	0.16835	0.22216	0.07586	0.00217	0.00346	0.00219	0.00272	0.00274	0.00308	0.00226
Mg2+	0.15187	0.00939	0.05713	0.06591	0.00496	0.04172	0.76614	0.7031	0.76561	0.76244	0.75757	0.73416	0.74528
Ca2+	0.02311	0.00463	0.00292	0.00516	0.00644	0.00479	0	0.00126	0	0.000460066	0.000351496	0.000782369	0
Na1+	0.00235	0	0	0	0	0.00136	0	0.00027402	0	8.43082e-05	0	0	0
100*Mg/(Mg+Fe2+)	10.713	0.72876	4.15827	6.68128	0.38845	2.9952	76.3115	70.1391	76.304	75.9586	75.4904	73.2072	74.1784
100*Fe3+/(Cr+Al+Fe3+)	80.3828	89.7747	87.6639	30.2294	88.4926	87.3497	3.71285	4.20929	3.55006	3.54977	3.41064	3.46174	3.96875
100*Fe2+/(Mg+Fe2+)	89.287	99.2712	95.8417	93.3187	99.6115	97.0048	23.6885	29.8609	23.696	24.0414	24.5096	26.7928	25.8216
100*Cr/(Cr+Al)	0.15824	0.61791	2.07504	58.6367	0.83355	0.64919	23.3424	31.0189	23.1527	23.5011	22.993	33.3482	31.6018
Supplementary Table 4. Continued
Spinel	E73R1W77-20	E73R1W77-21	E73R1W77-22	E73R1W77-23	E73R1W77-25	E73R1W77-26	E73R1W77-27	E73R1W77-28	E73R1W77-29	E73R1W77-30	E73R2W61-01	E73R2W61-02	E73R2W61-03
Depth (mbsf)	1485.17	1485.17	1485.17	1485.17	1485.17	1485.17	1485.17	1485.17	1485.17	1485.17	1486.2	1486.2	1486.2
SiO2	0.0958	0.0893	0.1192	0.0439	0.0608	0.0943	0.1318	0.3501	0.1111	0.6041	0.047	0.084	0.107
TiO2	0.2021	0.267	0.3321	0.7621	0.2334	0.2577	0.1886	0.2368	0.3286	9.6021	0.155	0.163	0.168
Al2O3	42.7231	29.7824	33.9391	31.9013	33.1685	35.9005	44.8781	42.6284	32.0536	12.3131	49.812	49.959	49.663
Cr2O3	24.5229	36.6321	26.789	27.7167	31.9154	27.2072	20.93	20.6704	27.8929	23.5431	17.693	17.261	17.983
FeO	14.0498	19.7307	23.8275	29.3433	19.1109	15.9753	14.8855	16.4482	25.6481	39.5785	13.55	13.379	13.758
MnO	0.1194	0.1818	0.2253	0.4043	0.1883	0.1169	0.1295	0.1105	0.2469	5.1016	0.141	0.136	0.122
MgO	18.5845	14.7354	12.9645	8.903	14.0213	16.1399	18.0837	17.6651	11.5138	3.2083	18.517	18.62	18.416
CaO	0.0337	0.0423	0.2849	0.077	0.0567	0.1039	0.0695	0.076	0.2181	0.5336	0.056	0.021	0.022
Na2O	0.0065	0.0051	0.0081	0.0181	ND	0.0052	ND	0.0357	0.0012	0.0063	ND	0.027	0.019
Total	100.338	101.466	98.4897	99.1697	98.7553	95.8009	99.2967	98.2212	98.0143	94.4907	99.971	99.65	100.258
Si4+	0.00262	0.0026	0.00353	0.00134	0.00179	0.00278	0.00362	0.00977	0.00336	0.02164	0.00126	0.00225	0.00286
Al3+	1.37842	1.02212	1.18449	1.14633	1.15359	1.24757	1.45177	1.40285	1.14198	0.51993	1.57295	1.57906	1.56641
Ti4+	0.00416	0.00585	0.0074	0.01747	0.00518	0.00571	0.00389	0.00497	0.00747	0.2587	0.00312	0.00329	0.00338
Cr3+	0.53073	0.84331	0.62715	0.66808	0.74458	0.63421	0.45417	0.4563	0.6666	0.66685	0.37477	0.36596	0.38047
Fe3+	0.07763	0.11796	0.16697	0.14903	0.08787	0.10153	0.07905	0.11329	0.16984	0.25296	0.04352	0.04531	0.04162
Fe2+	0.24401	0.36249	0.42307	0.59912	0.38373	0.29236	0.26262	0.27078	0.47852	0.93284	0.26008	0.25473	0.26627
Mn2+	0.00277	0.00448	0.00565	0.01044	0.00471	0.00292	0.00301	0.00261	0.00632	0.15481	0.0032	0.00309	0.00277
Mg2+	0.75833	0.63957	0.57223	0.4046	0.61674	0.70933	0.73984	0.73522	0.51879	0.17133	0.7395	0.7443	0.7346
Ca2+	0.000988418	0.00132	0.00904	0.00252	0.00179	0.00328	0.00204	0.00227	0.00706	0.02048	0.00161	0.000603386	0.000630792
Na1+	0.000344993	0.000287932	0.000465045	0.00107	0	0.000297265	0	0.00193	7.03303e-05	0.000437623	0	0.0014	0.000985833
100*Mg/(Mg+Fe2+)	75.656	63.8253	57.4934	40.3103	61.6448	70.8131	73.8025	73.0837	52.019	15.5169	73.9813	74.502	73.3962
100*Fe3+/(Cr+Al+Fe3+)	3.9071	5.9476	8.4388	7.59015	4.42459	5.11946	3.98217	5.74357	8.58446	17.5698	2.18544	2.27631	2.09312
100*Fe2+/(Mg+Fe2+)	24.344	36.1747	42.5066	59.6897	38.3552	29.1869	26.1975	26.9163	47.981	84.4831	26.0187	25.498	26.6038
100*Cr/(Cr+Al)	27.7994	45.2074	34.6179	36.8208	39.2263	33.7027	23.8292	24.5433	36.8575	56.1898	19.2416	18.8153	19.5426
Supplementary Table 4. Continued
Spinel	E73R2W61-04	E73R2W61-05	E73R2W61-06	E73R2W61-07	E73R2W61-08	E73R2W61-09	E73R2W61-10	E73R2W61-11	E73R2W61-12	E73R2W61-13	E73R2W61-15	E73R2W61-16	E73R2W61-19
Depth (mbsf)	1486.2	1486.2	1486.2	1486.2	1486.2	1486.2	1486.2	1486.2	1486.2	1486.2	1486.2	1486.2	1486.2
SiO2	0.0666	0.124	0.3776	0.4061	0.1107	0.0873	0.0934	0.0887	0.079	0.43	0.076	0.096	0.081
TiO2	0.1969	0.1719	0.2044	0.1915	0.1903	0.1662	0.1756	0.1829	0.174	0.208	0.178	0.179	0.187
Al2O3	40.5308	43.6854	41.3322	39.9343	47.2188	47.2166	44.8262	44.9716	46.879	45.165	46.879	47.28	44.764
Cr2O3	26.2149	21.28	24.438	24.8262	20.1547	20.6219	21.6497	21.491	20.804	19.336	19.957	19.784	22.414
FeO	13.3952	13.7742	13.6195	13.6861	12.8023	13.1745	13.0094	13.0414	15.033	16.403	14.734	15.114	14.663
MnO	0.1175	0.1119	0.1181	0.1149	0.0864	0.1015	0.0965	0.0934	0.165	0.164	0.159	0.159	0.146
MgO	18.2056	18.3864	18.2298	17.9741	19.641	19.2467	19.2203	19.3089	17.508	16.101	17.176	17.326	17.398
CaO	0.4826	0.0358	0.1598	0.1526	0.026	0.0286	0.0466	0.0468	0.01	0.143	0.017	0.04	0.03
Na2O	0.0501	0.0073	0.0076	0.0107	0.0035	ND	0.0072	ND	ND	ND	0.017	ND	0.021
Total	99.2602	97.5769	98.487	97.2965	100.234	100.643	99.1249	99.2247	100.652	97.95	99.193	99.978	99.704
Si4+	0.00185	0.00346	0.01055	0.01152	0.00297	0.00234	0.00255	0.00242	0.00214	0.01204	0.00208	0.00261	0.00223
Al3+	1.32987	1.43503	1.36055	1.33506	1.49161	1.49077	1.44287	1.44507	1.49696	1.49089	1.51584	1.51647	1.45085
Ti4+	0.00412	0.0036	0.00429	0.00408	0.00384	0.00335	0.00361	0.00375	0.00355	0.00438	0.00367	0.00366	0.00387
Cr3+	0.57697	0.4689	0.53961	0.55674	0.42707	0.43675	0.46745	0.46323	0.44562	0.42815	0.43287	0.42565	0.4873
Fe3+	0.08391	0.08234	0.07058	0.07758	0.06789	0.0611	0.07774	0.07937	0.04605	0.04812	0.04068	0.04533	0.05078
Fe2+	0.22794	0.23871	0.24752	0.24707	0.21905	0.23403	0.21937	0.21796	0.29455	0.33607	0.29736	0.29863	0.28642
Mn2+	0.00277	0.00264	0.00279	0.00276	0.00196	0.0023	0.00223	0.00216	0.00379	0.00389	0.00369	0.00366	0.0034
Mg2+	0.75547	0.76385	0.75892	0.75996	0.78468	0.76853	0.78243	0.78468	0.70706	0.67218	0.7024	0.70281	0.71315
Ca2+	0.01439	0.00107	0.00478	0.00464	0.00074663	0.000820871	0.00136	0.00137	0.000290284	0.00429	0.000499707	0.00117	0.000883907
Na1+	0.0027	0.000394482	0.000411546	0.000588462	0.000181881	0	0.000381248	0	0	0	0.000904277	0	0.00112
100*Mg/(Mg+Fe2+)	76.8216	76.1903	75.4063	75.4656	78.1761	76.6565	78.1022	78.2613	70.5922	66.6681	70.2571	70.1801	71.3454
100*Fe3+/(Cr+Al+Fe3+)	4.21509	4.14537	3.58123	3.93914	3.4176	3.07267	3.91055	3.9933	2.3158	2.44604	2.04504	2.28081	2.55307
100*Fe2+/(Mg+Fe2+)	23.1784	23.8097	24.5937	24.5344	21.8239	23.3435	21.8978	21.7387	29.4078	33.3319	29.7429	29.8199	28.6546
100*Cr/(Cr+Al)	30.2582	24.6281	28.398	29.4291	22.2587	22.6586	24.4697	24.2743	22.9396	22.3107	22.2131	21.9169	25.1427
Supplementary Table 4. Continued
Spinel	E73R2W61-20	E73R2W61-21	E73R2W61-23	E73R2W61-24	E73R2W61-25	E73R2W61-26	E73R2W61-27	E73R2W61-28	E73R2W61-29	E73R2W61-30	E73R2W61-32	E73R2W61-33	E73R2W61-34
Depth (mbsf)	1486.2	1486.2	1486.2	1486.2	1486.2	1486.2	1486.2	1486.2	1486.2	1486.2	1486.2	1486.2	1486.2
SiO2	0.105	0.16	0.086	0.047	0.067	0.05	0.078	0.091	0.091	0.162	0.079	0.085	0.092
TiO2	0.207	0.165	0.193	0.195	0.177	0.163	0.183	0.194	0.166	0.187	0.178	0.178	0.203
Al2O3	44.922	47.923	48.849	48.596	48.695	48.198	47.827	48.177	48.627	48.513	48.564	48.145	47.976
Cr2O3	21.618	19.405	18.817	18.318	19.144	18.835	18.684	18.519	18.653	18.536	19.156	19.128	18.588
FeO	14.746	14.139	13.933	14.117	14.094	13.857	13.905	13.848	14.196	14.186	13.849	13.955	14.45
MnO	0.125	0.139	0.147	0.127	0.129	0.135	0.107	0.156	0.116	0.14	0.134	0.147	0.182
MgO	17.204	17.633	18.292	18.005	17.993	18.177	17.884	17.946	18.048	17.578	17.69	17.582	17.087
CaO	0.011	0.065	0.041	0.027	0.025	0.025	0.061	0.038	0.035	0.074	0.048	0.021	0.045
Na2O	0.008	0.005	ND	0.035	ND	0.035	0.004	0.01	ND	0.02	0.016	ND	ND
Total	98.946	99.634	100.358	99.467	100.324	99.475	98.733	98.979	99.932	99.396	99.714	99.241	98.623
Si4+	0.00291	0.00435	0.00231	0.00127	0.0018	0.00135	0.00213	0.00248	0.00246	0.0044	0.00214	0.00232	0.00253
Al3+	1.4652	1.53467	1.54536	1.55079	1.5446	1.53862	1.54006	1.54603	1.54641	1.55323	1.55059	1.54602	1.55285
Ti4+	0.00431	0.00337	0.0039	0.00397	0.00358	0.00332	0.00376	0.00397	0.00337	0.00382	0.00363	0.00365	0.00419
Cr3+	0.47298	0.41684	0.39931	0.39212	0.40733	0.40332	0.40357	0.39864	0.39791	0.39809	0.41027	0.41202	0.40357
Fe3+	0.04783	0.03331	0.04292	0.04844	0.03729	0.05055	0.0448	0.04296	0.04404	0.03329	0.02845	0.03003	0.03014
Fe2+	0.29343	0.28796	0.26983	0.27121	0.27991	0.26332	0.2729	0.27235	0.27628	0.28898	0.28529	0.28792	0.30171
Mn2+	0.00293	0.0032	0.00334	0.00291	0.00294	0.0031	0.00248	0.0036	0.00265	0.00322	0.00307	0.00339	0.00423
Mg2+	0.70967	0.71414	0.73185	0.72666	0.72181	0.73386	0.72831	0.72834	0.72588	0.71176	0.71433	0.71403	0.69945
Ca2+	0.000326154	0.00189	0.00118	0.000783266	0.000720882	0.000725494	0.00179	0.00111	0.00101	0.00215	0.00139	0.000613021	0.00132
Na1+	0.000429246	0.000263403	0	0.00184	0	0.00184	0.000211886	0.000527905	0	0.00105	0.000840387	0	0
100*Mg/(Mg+Fe2+)	70.7474	71.2647	73.0623	72.8214	72.0568	73.5935	72.7433	72.7836	72.4312	71.1238	71.4599	71.264	69.864
100*Fe3+/(Cr+Al+Fe3+)	2.4082	1.67817	2.15921	2.43241	1.87467	2.53688	2.25296	2.16134	2.21477	1.67732	1.43015	1.51066	1.51731
100*Fe2+/(Mg+Fe2+)	29.2526	28.7353	26.9377	27.1786	27.9432	26.4065	27.2567	27.2163	27.5688	28.8762	28.5401	28.736	30.136
100*Cr/(Cr+Al)	24.4032	21.3599	20.5336	20.182	20.8682	20.7691	20.7638	20.4992	20.4652	20.401	20.9231	21.0425	20.6282
Supplementary Table 4. Continued
Spinel	E73R2W61-37	E73R2W61-38	E73R2W61-39	E73R2W61-40	E73R2W61-41	E73R2W61-43	E73R2W61-46	E77R2W32-01	E77R2W32-02	E77R2W32-03	E77R2W32-04	E77R2W32-05	E77R2W32-06
Depth (mbsf)	1486.2	1486.2	1486.2	1486.2	1486.2	1486.2	1486.2	1512.46	1512.46	1512.46	1512.46	1512.46	1512.46
SiO2	0.109	0.042	0.065	0.029	0.084	0.082	0.292	0.0867	0.104	0.0685	0.1071	0.0677	0.0858
TiO2	0.227	0.285	0.281	0.325	0.225	0.153	0.171	0.2891	0.2657	0.261	0.2665	0.2788	0.2951
Al2O3	42.402	27.509	26.653	27.334	43.36	49.742	45.482	24.342	25.5324	39.4006	38.6356	38.6326	28.9699
Cr2O3	24.403	37.025	37.503	37.12	23.781	16.623	17.177	40.1645	41.4749	26.736	27.9279	27.5857	37.3032
FeO	15.886	16.482	16.343	16.355	14.686	13.55	16.336	25.1374	17.0133	15.6916	15.9544	15.8754	17.1051
MnO	0.196	0.183	0.246	0.206	0.117	0.145	0.159	0.2271	0.1515	0.1319	0.1246	0.1198	0.1247
MgO	16.095	14.891	14.668	14.58	17.052	18.545	15.088	11.2684	15.396	17.7913	17.3674	17.8911	15.9336
CaO	0.056	0.057	0.056	0.043	0.045	0.025	0.101	0.0523	0.0081	0.0605	0.043	0.0367	0.0451
Na2O	ND	ND	ND	ND	0.011	0.002	ND	0.0158	ND	0.0111	ND	0.0029	0.0061
Total	99.374	96.474	95.815	95.992	99.361	98.867	94.806	101.583	99.9459	100.153	100.427	100.491	99.8686
Si4+	0.00305	0.00128	0.00201	0.000892544	0.00233	0.00221	0.00842	0.00263	0.0031	0.00191	0.00299	0.00189	0.00252
Al3+	1.40053	0.99104	0.97016	0.9916	1.41922	1.58317	1.54631	0.87075	0.89829	1.29378	1.27309	1.2682	1.00263
Ti4+	0.00478	0.00655	0.00653	0.00752	0.0047	0.00311	0.00371	0.0066	0.00596	0.00547	0.0056	0.00584	0.00652
Cr3+	0.54067	0.89474	0.91569	0.90329	0.52213	0.35489	0.39173	0.96375	0.9788	0.5889	0.6173	0.60744	0.86601
Fe3+	0.04313	0.09854	0.09708	0.08828	0.04518	0.0514	0.03769	0.14797	0.10477	0.10317	0.09241	0.10906	0.11364
Fe2+	0.32917	0.32276	0.32501	0.3327	0.29589	0.25459	0.35638	0.49005	0.31993	0.26242	0.2806	0.26071	0.3064
Mn2+	0.00465	0.00474	0.00643	0.00537	0.00275	0.00332	0.00388	0.00584	0.00383	0.00311	0.00295	0.00283	0.0031
Mg2+	0.67233	0.67847	0.67524	0.66893	0.70587	0.74648	0.64875	0.50978	0.68505	0.73884	0.72376	0.74278	0.69742
Ca2+	0.00168	0.00187	0.00185	0.00142	0.00134	0.000723328	0.00312	0.0017	0.00025906	0.00181	0.00129	0.0011	0.00142
Na1+	0	0	0	0	0.000592287	0.000104716	0	0.000929764	0	0.000599594	0	0.000156607	0.000347296
100*Mg/(Mg+Fe2+)	67.132	67.7632	67.5071	66.784	70.4631	74.5679	64.5439	50.987	68.1651	73.7912	72.0618	74.0195	69.4763
100*Fe3+/(Cr+Al+Fe3+)	2.1733	4.96613	4.8957	4.45127	2.27421	2.58372	1.90783	7.46379	5.28642	5.19547	4.66079	5.49498	5.73265
100*Fe2+/(Mg+Fe2+)	32.868	32.2368	32.493	33.216	29.5369	25.4321	35.4561	49.013	31.8349	26.2088	27.9382	25.9805	30.5237
100*Cr/(Cr+Al)	27.8525	47.4467	48.5559	47.6698	26.8951	18.3118	20.2128	52.5348	52.1447	31.2798	32.6546	32.3858	46.3446
Supplementary Table 4. Continued
Spinel	E77R2W32-07	E77R2W32-08	E77R2W32-10	E77R2W32-11	E77R2W32-12	E77R2W32-13	E77R2W32-14	E77R2W32-15	E77R2W32-16	E77R2W32-17	E77R2W32-18	E77R2W32-19	E77R2W32-20
Depth (mbsf)	1512.46	1512.46	1512.46	1512.46	1512.46	1512.46	1512.46	1512.46	1512.46	1512.46	1512.46	1512.46	1512.46
SiO2	0.1096	0.0267	0.073	0.0552	0.0948	0.4304	0.3909	0.0539	0.0323	0.1177	0.0822	0.0867	0.114
TiO2	0.2795	0.338	0.8717	0.9185	0.9427	16.1823	19.2735	0.3581	0.3506	0.945	0.2946	0.3114	18.2603
Al2O3	40.0593	24.2763	22.443	22.9702	22.9427	2.9504	2.0338	29.6102	30.2556	24.4012	33.8355	33.5596	2.4263
Cr2O3	26.7227	39.0296	36.883	36.7367	36.4627	6.9338	1.1802	36.205	35.7779	33.4287	33.9267	33.777	0.0475
FeO	15.7381	25.0099	31.6399	32.2661	33.0271	64.874	68.0243	18.9373	18.8538	32.0383	16.357	16.6087	69.8344
MnO	0.117	0.2087	0.276	0.294	0.28	1.2622	1.5831	0.1578	0.1817	0.2392	0.1152	0.1115	1.2799
MgO	18.0181	11.4449	7.54	7.1526	6.4722	0.6149	0.2208	15.0998	15.1858	8.8282	16.8518	16.8527	0.738
CaO	0.0677	0.0233	0.0243	0.0268	0.0485	0.1659	0.3356	0.1033	0.094	0.1093	0.0867	0.0888	0.1031
Na2O	ND	ND	ND	ND	ND	0.0285	0.0055	ND	0.0068	ND	ND	ND	ND
Total	101.112	100.357	99.7509	100.42	100.271	93.4424	93.0477	100.525	100.739	100.108	101.55	101.396	92.8035
Si4+	0.00302	0.000817903	0.00232	0.00175	0.00302	0.01655	0.0152	0.00158	0.000941513	0.00367	0.00233	0.00246	0.00442
Al3+	1.30125	0.87655	0.84153	0.85687	0.86091	0.13369	0.09322	1.02209	1.03952	0.89605	1.12872	1.12179	0.11079
Ti4+	0.00579	0.00779	0.02085	0.02186	0.02257	0.46787	0.56366	0.00789	0.00769	0.02214	0.00627	0.00664	0.53199
Cr3+	0.58227	0.94531	0.92769	0.91926	0.9178	0.21076	0.03629	0.8383	0.82457	0.82343	0.75917	0.75736	0.00145
Fe3+	0.09885	0.16094	0.18443	0.17665	0.17011	0.68883	0.71318	0.12068	0.11904	0.22891	0.09492	0.10264	0.81496
Fe2+	0.26388	0.4798	0.65735	0.67737	0.70923	1.39699	1.4991	0.34313	0.34058	0.60585	0.29224	0.29128	1.44751
Mn2+	0.00273	0.00542	0.00744	0.00788	0.00755	0.0411	0.05215	0.00391	0.00449	0.00631	0.00276	0.00268	0.042
Mg2+	0.74021	0.52263	0.35756	0.33744	0.30715	0.03524	0.0128	0.65918	0.65986	0.41	0.71096	0.71245	0.04262
Ca2+	0.002	0.000764787	0.0008283	0.00090882	0.00165	0.00683	0.01398	0.00324	0.00294	0.00365	0.00263	0.0027	0.00428
Na1+	0	0	0	0	0	0.00212	0.000414711	0	0.000384338	0	0	0	0
100*Mg/(Mg+Fe2+)	73.7198	52.1363	35.2306	33.2517	30.2201	2.46043	0.84658	65.7662	65.9571	40.3599	70.869	70.9805	2.85996
100*Fe3+/(Cr+Al+Fe3+)	4.98664	8.11665	9.44008	9.04615	8.72883	66.664	84.6317	6.0916	6.00272	11.7487	4.78691	5.17923	87.8946
100*Fe2+/(Mg+Fe2+)	26.2802	47.8637	64.7694	66.7483	69.7799	97.5396	99.1534	34.2338	34.0429	59.6401	29.131	29.0195	97.14
100*Cr/(Cr+Al)	30.9139	51.8871	52.4349	51.7562	51.5992	61.1867	28.019	45.0606	44.2345	47.8883	40.2127	40.3033	1.29619
Supplementary Table 4. Continued
Spinel	E77R2W32-21	E78R3W21-01	E78R3W21-02	E78R3W21-03	E78R4W48-01	E78R4W48-02	E78R4W48-03	E78R4W48-04	E78R4W48-05	E78R4W48-06	E78R4W48-07	E78R4W48-08	E78R4W48-09
Depth (mbsf)	1512.46	1518.43	1518.43	1518.43	1520.09	1520.09	1520.09	1520.09	1520.09	1520.09	1520.09	1520.09	1520.09
SiO2	0.1492	0.0697	0.1	0.0523	0.1285	0.1422	0.5207	0.0969	0.0809	0.0786	0.0548	0.1058	0.0721
TiO2	18.0903	0.3817	0.3585	0.3837	17.5179	17.0114	17.2216	18.1929	17.006	1.1393	0.8524	20.1286	1.4029
Al2O3	2.0151	31.457	31.7228	31.6543	2.4624	2.395	2.1366	1.8034	2.2629	19.0561	24.7026	1.4167	16.6576
Cr2O3	0.0257	31.4711	31.3327	31.399	0.0826	0.0637	0.0787	0.0402	0.057	31.3302	28.4707	0.0548	31.9016
FeO	71.1539	19.2135	19.3161	19.2075	71.2104	72.0205	71.7138	72.0262	71.8746	38.5632	33.7218	70.3037	39.5363
MnO	1.5033	0.127	0.1708	0.1489	2.276	2.1873	2.3026	2.3728	2.2143	0.3088	0.2629	2.6322	0.3011
MgO	0.0754	15.279	15.4089	14.9802	0.0326	0	0.1641	0.0512	0.006	6.511	9.4646	0	6.4232
CaO	0.0423	0.1475	0.1546	0.1044	0.0317	0.0231	0.0295	0.0012	0.0812	0.1719	0.2086	0.0501	0.1796
Na2O	ND	ND	ND	ND	ND	ND	ND	ND	ND	0.0165	0.0075	ND	ND
Total	93.0552	98.1465	98.5644	97.9303	93.7421	93.8432	94.1676	94.5848	93.5829	97.1756	97.7459	94.6919	96.4744
Si4+	0.00581	0.00206	0.00294	0.00155	0.00495	0.00547	0.01996	0.00371	0.00312	0.0026	0.00173	0.00407	0.00243
Al3+	0.09243	1.09668	1.10008	1.10703	0.11187	0.10869	0.09655	0.08148	0.10303	0.74373	0.91856	0.06419	0.66129
Ti4+	0.52946	0.00849	0.00793	0.00856	0.50778	0.49257	0.49652	0.52448	0.49403	0.02837	0.02022	0.58195	0.03554
Cr3+	0.000790773	0.73597	0.72885	0.7366	0.00252	0.00194	0.00239	0.00122	0.00174	0.82022	0.71015	0.00167	0.84953
Fe3+	0.83625	0.14624	0.14932	0.13614	0.86015	0.89327	0.86811	0.86091	0.90092	0.37517	0.32785	0.7621	0.41325
Fe2+	1.47957	0.32903	0.32595	0.34048	1.43525	1.42576	1.43112	1.44818	1.421	0.69272	0.56186	1.49824	0.7004
Mn2+	0.04955	0.00318	0.00426	0.00374	0.07431	0.07133	0.07477	0.07705	0.07245	0.00866	0.00703	0.08571	0.00859
Mg2+	0.00437	0.67367	0.67579	0.66257	0.00187	0	0.00938	0.00293	0.000345491	0.32138	0.4451	0	0.32249
Ca2+	0.00176	0.00467	0.00487	0.00332	0.00131	0.000952977	0.00121	4.92889e-05	0.00336	0.0061	0.00705	0.00206	0.00648
Na1+	0	0	0	0	0	0	0	0	0	0.00106	0.000458779	0	0
100*Mg/(Mg+Fe2+)	0.29476	67.1855	67.4613	66.0556	0.13033	0	0.65101	0.20162	0.02431	31.691	44.202	0	31.5275
100*Fe3+/(Cr+Al+Fe3+)	89.9702	7.39014	7.54817	6.87654	88.2627	88.9802	89.7698	91.2356	89.5822	19.3475	16.7564	92.0454	21.4779
100*Fe2+/(Mg+Fe2+)	99.7052	32.8145	32.5386	33.9444	99.8697	100	99.349	99.7984	99.9757	68.309	55.798	100	68.4725
100*Cr/(Cr+Al)	0.84825	40.1588	39.8511	39.9536	2.20061	1.75283	2.41122	1.47324	1.66157	52.4454	43.6019	2.52909	56.2297
Supplementary Table 4. Continued
Spinel	E78R4W48-10	E78R4W48-11	E78R4W48-12	E78R4W48-13	E78R4W48-14	E78R4W48-15	E78R4W48-16	E78R4W48-17	E78R4W48-18	E78R4W48-19	E78R4W48-20	E78R4W48-21	E80R1W93-01
Depth (mbsf)	1520.09	1520.09	1520.09	1520.09	1520.09	1520.09	1520.09	1520.09	1520.09	1520.09	1520.09	1520.09	1534.53
SiO2	0.0978	0.1351	0.1628	0.115	0.1471	0.1046	0.132	0.055	0.0822	0.1453	0.136	0.0285	0.1377
TiO2	17.6011	17.8672	17.0658	19.7673	17.5078	17.2968	0.8142	0.9904	0.9019	17.072	18.1218	0.9411	17.1747
Al2O3	1.8451	1.6365	2.7072	1.0549	1.611	1.8933	22.9056	21.3943	23.5393	1.2042	2.1165	22.2794	2.7748
Cr2O3	0.0351	0.0403	0.0553	0.0446	0.0502	0.0966	29.125	30.9461	29.5631	0.0497	0.0661	30.3268	0.0344
FeO	72.3474	72.4035	71.4121	70.5931	72.1187	71.9796	37.134	37.2447	35.8627	72.9756	71.0907	36.7039	70.7348
MnO	2.2973	2.3379	2.1454	2.6329	2.2532	2.2345	0.2646	0.2907	0.2742	2.194	2.3729	0.2602	2.2318
MgO	0.0111	0	0.116	0.0144	0.0351	0	6.7896	6.8304	7.6814	0.0329	0.0142	6.9669	0.0203
CaO	0.042	0.0231	0.0473	0.0582	0.0279	0.0508	0.2033	0.2338	0.2111	0.0404	0.0353	0.2078	0.0833
Na2O	ND	0.0067	ND	ND	0.003	ND	0.0281	0.0059	ND	ND	ND	ND	ND
Total	94.2769	94.4503	93.7119	94.2804	93.754	93.6562	97.3964	97.9913	98.1159	93.7141	93.9535	97.7146	93.1918
Si4+	0.00376	0.00519	0.00626	0.00445	0.00569	0.00405	0.00428	0.00179	0.00263	0.00563	0.00524	0.000924324	0.00533
Al3+	0.08359	0.07409	0.12273	0.04806	0.07344	0.08631	0.87616	0.81942	0.88756	0.055	0.09615	0.8517	0.12657
Ti4+	0.50879	0.51613	0.49366	0.57463	0.50927	0.50312	0.01987	0.0242	0.0217	0.49748	0.52529	0.02295	0.49987
Cr3+	0.00107	0.00122	0.00168	0.00136	0.00154	0.00295	0.7473	0.79506	0.74772	0.00152	0.00201	0.77767	0.00105
Fe3+	0.89024	0.88255	0.87574	0.79242	0.89533	0.89641	0.33	0.33391	0.31607	0.93726	0.84077	0.32288	0.86198
Fe2+	1.43539	1.44331	1.42142	1.48963	1.43751	1.43185	0.67782	0.67825	0.64337	1.42753	1.45079	0.67268	1.42741
Mn2+	0.07479	0.07606	0.0699	0.08621	0.07382	0.0732	0.00727	0.008	0.00743	0.07201	0.07747	0.00715	0.07316
Mg2+	0.000635997	0	0.00665	0.000829735	0.00202	0	0.32845	0.33086	0.36629	0.0019	0.000815869	0.33683	0.00117
Ca2+	0.00173	0.000950721	0.00195	0.00241	0.00116	0.00211	0.00707	0.00814	0.00724	0.00168	0.00146	0.00722	0.00345
Na1+	0	0.000499002	0	0	0.00022499	0	0.00177	0.00037174	0	0	0	0	0
100*Mg/(Mg+Fe2+)	0.04429	0	0.46574	0.05567	0.14058	0	32.6404	32.7873	36.2788	0.13294	0.0562	33.3655	0.08198
100*Fe3+/(Cr+Al+Fe3+)	91.3162	92.1372	87.5603	94.129	92.2726	90.9437	16.8933	17.1376	16.1976	94.3126	89.5448	16.5388	87.1033
100*Fe2+/(Mg+Fe2+)	99.9557	100	99.5343	99.9443	99.8594	100	67.3596	67.2127	63.7212	99.8671	99.9438	66.6345	99.918
100*Cr/(Cr+Al)	1.25999	1.62502	1.3517	2.75781	2.04744	3.30924	46.0313	49.2456	45.7244	2.69392	2.05194	47.7283	0.82474
Supplementary Table 4. Continued
Spinel	E80R1W93-03	E80R1W93-05	E80R1W93-06	E80R1W93-07	E80R1W93-08	E80R1W93-09	E80R1W93-10	E80R1W93-11	E80R1W93-12	E80R1W93-13	E80R1W93-14	E80R1W93-17	E80R1W93-18
Depth (mbsf)	1534.53	1534.53	1534.53	1534.53	1534.53	1534.53	1534.53	1534.53	1534.53	1534.53	1534.53	1534.53	1534.53
SiO2	0.0765	0.0445	0.0461	0.119	0.0883	0.0737	0.1027	0.0477	0.0884	0.0854	0.2437	0.2008	0.0386
TiO2	4.0499	1.2019	1.6507	4.6807	19.7842	0.4363	0.3934	0.3932	0.3866	0.3694	1.7605	0.5846	0.4394
Al2O3	9.9804	20.9519	19.1313	12.3414	3.0609	32.9017	31.6413	32.0048	33.357	32.4475	20.0893	29.985	32.7405
Cr2O3	26.7762	31.8691	30.6744	29.9376	2.892	29.744	33.8932	34.2097	32.2777	31.3489	30.6471	30.6877	31.2644
FeO	50.9699	37.1923	40.6021	46.7263	63.9642	20.8564	18.261	18.2256	18.9038	22.1052	38.0865	25.8809	22.2193
MnO	0.3115	0.2892	0.272	0.3009	3.1302	0.1701	0.1574	0.167	0.1624	0.1953	0.2767	0.1936	0.185
MgO	4.1214	6.6555	5.5424	3.2638	0.1034	14.0562	14.7954	14.7937	14.5909	13.2852	7.7138	12.0924	13.1639
CaO	0.0099	0.0326	0.0037	0.0223	0.0037	0.0119	ND	ND	0.0235	0.028	0.0555	0.1033	0.0183
Na2O	ND	ND	ND	ND	ND	ND	ND	ND	ND	ND	ND	ND	ND
Total	96.2957	98.237	97.9227	97.392	93.0269	98.2503	99.2444	99.8417	99.7903	99.8649	98.8731	99.7283	100.069
Si4+	0.0027	0.00145	0.00153	0.00415	0.00343	0.00218	0.00302	0.0014	0.00258	0.00251	0.00785	0.00601	0.00113
Al3+	0.41469	0.80401	0.74716	0.50698	0.14026	1.14903	1.09743	1.10355	1.14584	1.12618	0.76283	1.05826	1.13435
Ti4+	0.10737	0.02943	0.04113	0.12268	0.57845	0.00972	0.00871	0.00865	0.00847	0.00818	0.04265	0.01316	0.00971
Cr3+	0.7463	0.82034	0.80358	0.82495	0.0889	0.69679	0.78854	0.79125	0.74375	0.72985	0.78062	0.7265	0.7266
Fe3+	0.61887	0.3139	0.36395	0.4144	0.60707	0.13037	0.09057	0.08511	0.08831	0.12258	0.35554	0.17689	0.11736
Fe2+	0.88381	0.69876	0.76115	0.94755	1.47266	0.38643	0.35882	0.36079	0.37243	0.42179	0.6706	0.47121	0.42886
Mn2+	0.0093	0.00798	0.00763	0.00888	0.10308	0.00427	0.00392	0.00414	0.00401	0.00487	0.00755	0.00491	0.00461
Mg2+	0.21658	0.323	0.27375	0.16957	0.00599	0.62082	0.64899	0.64512	0.63388	0.58315	0.37044	0.53974	0.57681
Ca2+	0.000373945	0.00114	0.000131359	0.000832767	0.000154131	0.000377792	0	0	0.000733831	0.000883438	0.00192	0.00331	0.000576372
Na1+	0	0	0	0	0	0	0	0	0	0	0	0	0
100*Mg/(Mg+Fe2+)	19.6818	31.6122	26.4518	15.1789	0.40526	61.6351	64.3963	64.1332	62.9905	58.0284	35.5838	53.3895	57.3559
100*Fe3+/(Cr+Al+Fe3+)	34.7706	16.1949	19.0081	23.7297	72.5961	6.59706	4.58238	4.29859	4.46506	6.19525	18.7228	9.01724	5.93222
100*Fe2+/(Mg+Fe2+)	80.3182	68.3878	73.5482	84.8211	99.5947	38.3649	35.6037	35.8668	37.0095	41.9716	64.4162	46.6105	42.6441
100*Cr/(Cr+Al)	64.2812	50.5027	51.8193	61.9365	38.7921	37.7494	41.8107	41.7589	39.3603	39.3233	50.5762	40.7059	39.0447
Supplementary Table 4. Continued
Spinel	E80R1W93-19	E80R1W93-20	E80R1W93-21	E80R1W93-22	E80R1W93-23	E80R1W93-24	E80R1W93-25	E80R1W93-26	E80R1W93-27	E80R1W93-28	E80R1W93-29	E80R1W93-32	E80R1W93-33
Depth (mbsf)	1534.53	1534.53	1534.53	1534.53	1534.53	1534.53	1534.53	1534.53	1534.53	1534.53	1534.53	1534.53	1534.53
SiO2	0.0803	0.1182	0.0712	0.032	0.1052	0.1319	0.0784	0.1379	0.1618	0.0926	0.0245	0.0562	0.5779
TiO2	0.436	3.7324	3.7979	5.2916	16.4574	18.6707	0.2629	18.5974	0.9826	0.4019	0.4753	2.1676	2.9564
Al2O3	33.492	9.5594	9.7862	7.8498	3.0062	1.5219	29.3306	1.6247	22.0571	30.8041	29.4625	15.4239	13.3175
Cr2O3	29.9986	27.2774	27.2794	24.2799	0.0696	0.03	33.8815	0.0349	31.7718	32.745	31.6982	30.1151	29.342
FeO	20.6825	50.0157	50.6669	54.1647	69.6799	70.6671	20.4332	70.0011	32.2193	19.2011	27.55	44.3382	47.0256
MnO	0.1841	0.2981	0.3013	0.2841	2.8641	2.7888	0.1913	2.8207	0.2929	0.1317	0.2384	0.282	0.2635
MgO	14.5188	4.4714	4.076	3.5874	0	0.004	13.1445	0.0062	8.3823	14.7684	10.0329	4.6775	3.845
CaO	ND	0.0257	0.0443	0.0701	0.2146	0.0204	0.0169	0.0142	0.0733	0.0321	0.0181	0.0116	0.0181
Na2O	ND	ND	0.0058	0.0159	0.0048	0.0231	0.0047	0.0134	ND	ND	ND	ND	0.0238
Total	99.3923	95.4983	96.029	95.5755	92.4018	93.8579	97.344	93.2505	95.9411	98.1769	99.4999	97.0721	97.3698
Si4+	0.00235	0.00419	0.00252	0.00115	0.0041	0.0051	0.00239	0.00537	0.00529	0.00276	0.000747028	0.00192	0.01992
Al3+	1.15317	0.39987	0.4081	0.33261	0.13802	0.06942	1.05285	0.07456	0.84974	1.08048	1.05887	0.6199	0.54099
Ti4+	0.00958	0.09962	0.10105	0.14306	0.48209	0.54336	0.00602	0.54457	0.02415	0.00899	0.0109	0.05559	0.07663
Cr3+	0.69285	0.76538	0.76309	0.69009	0.00214	0.000917868	0.81582	0.00107	0.82104	0.77044	0.76418	0.81189	0.79955
Fe3+	0.13013	0.62713	0.62207	0.69	0.88783	0.83447	0.11478	0.8255	0.27033	0.12559	0.15366	0.4532	0.46796
Fe2+	0.37515	0.85732	0.8771	0.9384	1.38201	1.45251	0.40564	1.45394	0.61036	0.35228	0.54887	0.81118	0.88746
Mn2+	0.00456	0.00896	0.00903	0.00865	0.0945	0.09141	0.00493	0.09303	0.00811	0.00332	0.00616	0.00814	0.00769
Mg2+	0.63222	0.23655	0.21497	0.19224	0	0.000230738	0.59673	0.000359855	0.4084	0.65513	0.45602	0.23775	0.19754
Ca2+	0	0.000977265	0.00168	0.0027	0.00896	0.000845852	0.000551474	0.000592419	0.00257	0.00102	0.000591349	0.000423816	0.000668404
Na1+	0	0	0.000397886	0.00111	0.000362521	0.00173	0.000277538	0.00101	0	0	0	0	0.00159
100*Mg/(Mg+Fe2+)	62.7598	21.6248	19.6845	17.0025	0	0.01588	59.532	0.02474	40.088	65.0312	45.38	22.6663	18.2063
100*Fe3+/(Cr+Al+Fe3+)	6.58503	34.9887	34.6893	40.2873	86.3656	92.2267	5.7871	91.6064	13.9268	6.35402	7.77354	24.0427	25.8757
100*Fe2+/(Mg+Fe2+)	37.2402	78.3752	80.3155	82.9975	100	99.9841	40.468	99.9753	59.912	34.9688	54.62	77.3337	81.7937
100*Cr/(Cr+Al)	37.5321	65.6838	65.155	67.4775	1.52927	1.30502	43.6578	1.42045	49.1412	41.6247	41.9176	56.7046	59.6437
Supplementary Table 4. Continued
Spinel	E80R1W93-34	E80R1W93-35	E80R1W93-36	E80R1W93-37	E80R1W93-40	E80R1W93-41	E80R1W93-42	E80R1W93-43	E80R1W93-44	E80R1W93-45	E80R1W93-46	E80R1W93-48	E80R1W93-49
Depth (mbsf)	1534.53	1534.53	1534.53	1534.53	1534.53	1534.53	1534.53	1534.53	1534.53	1534.53	1534.53	1534.53	1534.53
SiO2	0.4575	0.1131	0.0562	0.0631	0.1149	0.0799	0.0541	0.0867	0.0787	0.3697	0.0791	0.0968	0.0873
TiO2	14.2882	15.4095	17.5738	1.7736	4.1295	0.437	22.3351	18.4628	21.8966	17.2847	20.1449	12.9331	0.4436
Al2O3	4.3637	3.6653	2.7573	19.5317	10.4581	30.0521	2.6198	3.649	2.7131	3.8578	2.6793	4.6115	29.5594
Cr2O3	6.3486	5.0407	4.8531	29.5399	26.7583	32.3763	2.5085	6.3698	3.1978	8.3438	0.031	11.3298	31.9049
FeO	66.8373	67.1744	66.8182	39.5933	48.9618	26.5222	62.4586	62.3071	62.962	61.1432	67.8045	63.0004	25.999
MnO	0.8099	0.9358	1.6175	0.2682	0.2952	0.2748	3.9115	3.3377	3.5614	3.0126	2.8254	1.2176	0.2188
MgO	0.9262	0.6985	0.0804	6.6497	4.7732	9.1273	0.0246	0.0202	0.0058	0.1548	0.0007	1.0027	10.8981
CaO	0.0748	0.0999	0.0546	0.0371	0.1501	ND	0.0068	0.009	0.0023	0.0474	0.0014	0.0312	0.0231
Na2O	0.0242	ND	ND	0.0131	0.0157	ND	ND	ND	ND	ND	ND	ND	ND
Total	94.1304	93.1372	93.8111	97.4697	95.6568	98.8696	93.919	94.2423	94.4177	94.214	93.5663	94.2231	99.1342
Si4+	0.01727	0.00434	0.00217	0.00208	0.00405	0.00246	0.00209	0.00332	0.00303	0.01413	0.00306	0.00365	0.00265
Al3+	0.1942	0.16589	0.12534	0.75819	0.434	1.09048	0.11951	0.16482	0.12306	0.17382	0.12223	0.20521	1.05915
Ti4+	0.40571	0.445	0.5097	0.04393	0.10934	0.01012	0.65009	0.5321	0.63372	0.4969	0.58635	0.3672	0.01014
Cr3+	0.18952	0.15304	0.14798	0.76919	0.74488	0.78806	0.07676	0.193	0.0973	0.25218	0.000948613	0.33819	0.76684
Fe3+	0.77209	0.7824	0.70294	0.38144	0.59542	0.09631	0.49936	0.57133	0.50614	0.55195	0.698	0.7149	0.14843
Fe2+	1.33839	1.37481	1.45215	0.70908	0.84626	0.58655	1.52226	1.42556	1.52023	1.40272	1.49669	1.27423	0.51256
Mn2+	0.0259	0.03044	0.05284	0.00748	0.0088	0.00717	0.12823	0.10834	0.11609	0.09754	0.09263	0.03894	0.00563
Mg2+	0.05213	0.03998	0.00462	0.32646	0.25052	0.41886	0.00142	0.00115	0.000332723	0.00882	4.03856e-05	0.05643	0.49385
Ca2+	0.00303	0.00411	0.00226	0.00131	0.00566	0	0.00028199	0.000369554	9.4839e-05	0.00194	5.80579e-05	0.00126	0.000752426
Na1+	0.00177	0	0	0.000836545	0.00107	0	0	0	0	0	0	0	0
100*Mg/(Mg+Fe2+)	3.7489	2.82602	0.31728	31.5254	22.8411	41.661	0.09315	0.08088	0.02188	0.62491	0.0027	4.24071	49.0708
100*Fe3+/(Cr+Al+Fe3+)	66.8009	71.0415	72.0035	19.9829	33.558	4.87659	71.7854	61.4895	69.668	56.4398	85.0002	56.8152	7.51749
100*Fe2+/(Mg+Fe2+)	96.2511	97.174	99.6827	68.4746	77.1589	58.339	99.9069	99.9191	99.9781	99.3751	99.9973	95.7593	50.9292
100*Cr/(Cr+Al)	49.3904	47.9845	54.1421	50.3601	63.1852	41.9505	39.1095	53.9372	44.1536	59.1972	0.77014	62.2361	41.9959
Supplementary Table 4. Continued
Spinel	E80R1W93-50	E80R1W93-51	E80R1W93-53	E86R1W29-01	E86R1W29-02	E86R1W29-03	E86R2W16-01	E86R2W16-02	E87R1W86-02	E87R1W86-03	E88R1W106-01	E88R1W106-02
Depth (mbsf)	1534.53	1534.53	1534.53	1585.19	1585.19	1585.19	1586.42	1586.42	1594.86	1594.86	1604.16	1604.16
SiO2	0.0603	0.1674	0.0212	0.073	0.098	0.068	0.067	0.312	0.0957	0.5564	0.1104	0.0379
TiO2	0.4352	0.6029	19.0263	0.317	0.289	0.302	0.615	14.459	0.3272	0.4341	0.2323	0.2129
Al2O3	30.9934	27.9059	3.0414	25.667	25.451	25.415	25.078	2.926	27.7972	24.8626	23.679	25.6558
Cr2O3	32.0838	30.7734	8.6739	39.522	38.409	39.667	38.432	0.05	37.0063	38.5967	45.0178	42.5359
FeO	23.229	25.1058	61.3981	18.301	18.676	18.689	21.639	72.029	20.0937	22.1136	15.9041	15.9656
MnO	0.211	0.196	1.7916	0.212	0.146	0.225	0.275	1.579	0.1575	0.2048	0.1461	0.1422
MgO	12.1426	11.9584	0.2335	15.017	14.903	15.053	14.336	0.074	14.1639	12.4373	15.3159	15.5351
CaO	0.02	0.0603	0.0132	0.102	0.127	0.148	0.056	0.301	0.1046	0.1938	0.0237	0.0271
Na2O	0.0109	ND	ND	ND	ND	0.019	0.024	0.017	ND	0.0708	ND	ND
Total	99.1862	96.7701	94.1992	99.211	98.099	99.586	100.522	91.747	99.7461	99.4701	100.429	100.112
Si4+	0.00181	0.00518	0.000815366	0.00219	0.00298	0.00204	0.002	0.0122	0.00286	0.01699	0.00331	0.00113
Al3+	1.09556	1.01837	0.13788	0.90949	0.91111	0.89807	0.88428	0.13487	0.97775	0.89475	0.83672	0.90064
Ti4+	0.00982	0.01404	0.55033	0.00717	0.0066	0.00681	0.01384	0.42523	0.00734	0.00997	0.00524	0.00477
Cr3+	0.76075	0.7533	0.26377	0.93939	0.92233	0.94023	0.90903	0.00155	0.87315	0.93173	1.06706	1.00163
Fe3+	0.12108	0.18989	0.49606	0.1324	0.14741	0.14511	0.1764	0.99002	0.1287	0.12379	0.07913	0.08594
Fe2+	0.46152	0.46017	1.47885	0.32772	0.32696	0.32346	0.36498	1.36562	0.37279	0.44087	0.31962	0.31174
Mn2+	0.00536	0.00514	0.05837	0.0054	0.00376	0.00571	0.00697	0.0523	0.00398	0.0053	0.00371	0.00359
Mg2+	0.54283	0.55191	0.01339	0.67296	0.67472	0.67271	0.63931	0.00431	0.63008	0.56607	0.68446	0.68971
Ca2+	0.000642672	0.002	0.000543982	0.00329	0.00413	0.00475	0.0018	0.01261	0.00334	0.00634	0.000761302	0.000864822
Na1+	0.000633829	0	0	0	0	0.0011	0.00139	0.00129	0	0.00419	0	0
100*Mg/(Mg+Fe2+)	54.048	54.5322	0.89713	67.2507	67.3586	67.5297	63.6578	0.31488	62.8278	56.2169	68.1679	68.8715
100*Fe3+/(Cr+Al+Fe3+)	6.12323	9.68061	55.2586	6.68267	7.4418	7.31636	8.95585	87.8899	6.50119	6.3475	3.9906	4.32227
100*Fe2+/(Mg+Fe2+)	45.952	45.4678	99.1029	32.7493	32.6414	32.4703	36.3422	99.6851	37.1722	43.7831	31.8321	31.1285
100*Cr/(Cr+Al)	40.9817	42.5194	65.6718	50.8087	50.3059	51.1468	50.6899	1.13327	47.1743	51.0124	56.0495	52.6545
wt. % for major elements. Cation abundances are calculated based on stoichiometry with 4 oxygen anions.

## Sheet: Supplementary Table 5
Supplementary Table 5. Major element compositions of plagioclase.
Element	Depth	SiO2	TiO2	Al2O3	FeO	MnO	MgO	CaO	Na2O	K2O	P2O5	Total	An (%)
E72R1W78-03	1475.48	53.2979	0.0963	29.054	1.0928	0.0039	0.5009	12.6023	4.7537	0.1277	0.2146	101.744	59.4316
E72R1W78-04	1475.48	52.5798	0.0615	29.7307	1.1312	0.0104	0.5456	13.1699	4.0001	0.0185	0.2583	101.506	64.5312
E72R1W78-05	1475.48	52.6049	0.0824	29.7444	1.1415	0.0212	0.5623	13.2395	3.9557	0.0266	0.2404	101.619	64.9064
E72R1W83-01	1475.53	52.8896	0.0656	28.6078	0.8826	0.0102	0.1568	12.4373	4.4494	0.0157	0.1874	99.7024	60.7022
E72R1W83-02	1475.53	48.4216	0.0313	31.08	0.5115	0.0142	0.276	15.6899	2.5921	0.0096	0.2383	98.8645	76.9844
E72R1W83-03	1475.53	52.1201	0.0543	29.3586	0.8813	0.0252	0.1398	13.2125	4.0197	0.0142	0.2068	100.032	64.4932
E72R1W83-04	1475.53	51.5259	0.0472	29.4791	0.7537	0.0231	0.176	13.6551	3.8846	0.019	0.2042	99.7679	66.0152
E72R1W83-05	1475.53	50.6598	0.0316	29.3836	0.7952	ND	0.1467	13.8255	3.8426	0.0155	0.2372	98.9377	66.5354
E72R1W83-08	1475.53	52.3376	0.0361	29.283	0.9297	0.0009	0.1178	13.1245	4.1587	0.0139	0.2524	100.255	63.5563
E72R1W83-09	1475.53	53.3961	0.083	27.6297	0.9466	0.0141	0.0938	11.7341	4.8899	0.0039	0.1955	98.9867	57.0087
E72R1W83-10	1475.53	51.2461	0.0477	29.0748	0.8157	ND	0.161	13.5183	3.8756	0.009	0.1985	98.9467	65.8412
E72R1W83-12	1475.53	53.5019	0.0665	28.3633	0.8593	0.0005	0.1139	12.0801	4.7729	0.0104	0.245	100.014	58.3094
E72R1W83-13	1475.53	48.6084	0.032	31.0449	0.5854	ND	0.2352	15.7401	2.5268	ND	0.2901	99.0629	77.4891
E72R1W83-14	1475.53	52.5422	0.0774	28.588	0.9145	0.0238	0.0892	12.5402	4.5784	0.03	0.2124	99.5961	60.2159
E72R1W83-15	1475.53	52.9518	0.0477	28.5883	0.8577	0.0002	0.1357	12.3562	4.4934	0.0218	0.2281	99.6809	60.3107
E72R1W83-16	1475.53	53.1225	0.0617	28.1791	0.9201	0.0139	0.1196	12.232	4.7313	0.0253	0.245	99.6505	58.825
E72R1W83-17	1475.53	47.4921	0.0489	32.1139	0.4427	0.0183	0.2445	16.4434	2.1146	0.0286	0.2661	99.2131	81.1217
E73R1W77-01	1485.17	47.3976	0.0256	32.0823	0.6969	0.0169	0.1925	16.5627	1.7869	0.0103	0.3556	99.1273	83.6655
E73R1W77-02	1485.17	48.3702	0.0208	32.0547	0.4271	0	0.2334	16.2774	1.9772	0.0019	0.3234	99.6861	81.9797
E73R1W77-03	1485.17	49.1049	0.0242	32.0323	0.5527	0.0066	0.2806	15.9948	2.2198	0.0055	0.3074	100.529	79.9268
E73R1W77-04	1485.17	54.0514	0.067	29.2765	0.8875	0.0015	0.1407	12.6291	4.1257	0.017	0.2543	101.451	62.8468
E73R1W77-05	1485.17	49.9569	0.0545	31.5909	0.5073	0.0017	0.2776	15.7615	2.3206	0.0146	0.3098	100.795	78.9618
E73R1W77-06	1485.17	50.7664	0.0403	30.8441	0.6469	0.004	0.2609	15.2429	2.6707	0.01	0.2965	100.783	75.9265
E73R1W77-07	1485.17	55.934	0.0601	27.7436	0.9847	0.0113	0.0642	11.1766	4.873	0.0396	0.2533	101.14	55.8972
E73R1W77-08	1485.17	47.9317	0.0137	31.7893	0.486	0.0108	0.226	16.2242	1.9151	0.0036	0.3333	98.9337	82.3989
E73R1W77-09	1485.17	53.1876	0.0472	30.0108	0.7892	0.0101	0.1515	13.3621	3.788	0.0257	0.2607	101.633	66.0935
E73R2W61-01	1486.2	46.746	ND	32.986	0.502	0.014	0.264	17.756	1.402	0.012	0.01	99.692	87.4977
E73R2W61-02	1486.2	48.918	ND	31.068	0.495	0.02	0.27	16.195	2.227	0.021	ND	99.214	80.074
E73R2W61-03	1486.2	50.286	0.059	30.557	0.7	0.002	0.285	15.419	2.634	0.02	0.011	99.973	76.3863
E73R2W61-04	1486.2	49.56	0.064	31.194	0.692	ND	0.263	15.89	2.212	0.011	ND	99.886	79.8778
E73R2W61-05	1486.2	48.493	ND	31.587	0.577	ND	0.272	16.532	2.074	0.012	ND	99.547	81.498
E73R2W61-06	1486.2	48.713	0.021	31.161	0.426	0.007	0.382	16.541	2.107	0.027	ND	99.385	81.2671
E73R2W61-07	1486.2	48.307	0.039	31.252	0.487	ND	0.266	16.273	1.932	0.213	ND	98.769	82.3149
E73R2W61-08	1486.2	47.9694	0.0306	32.8844	0.4503	0.0187	0.3284	16.0849	1.7892	0.1151	0.2962	99.9672	83.2436
E73R2W61-09	1486.2	48.6076	0.0283	32.0048	0.5383	0.0029	0.3704	15.7981	1.9783	0.034	0.3278	99.6905	81.5256
E74R2W15-01	1495.63	47.29	ND	32.447	0.35	ND	0.212	17.772	1.504	ND	ND	99.575	86.7194
E74R2W15-02	1495.63	46.911	0.001	32.15	0.411	0.025	0.212	17.686	1.526	ND	0.025	98.947	86.4947
E74R2W15-03	1495.63	46.875	0.058	32.442	0.501	0.027	0.19	17.671	1.455	0.002	0.029	99.25	87.0321
E74R2W15-04	1495.63	49.958	0.036	30.339	0.584	0.023	0.212	15.196	2.592	0.002	0.022	98.964	76.4135
E74R2W15-05	1495.63	51.182	0.02	29.681	0.708	0.005	0.238	14.263	3.228	0.012	0.005	99.342	70.9444
E74R2W15-06	1495.63	50.271	0.061	30.142	0.649	0.048	0.231	15.056	2.824	0.012	ND	99.294	74.6589
E74R2W15-07	1495.63	50.034	0.064	30.123	0.615	0.042	0.225	14.983	2.836	0.018	ND	98.94	74.4863
E74R2W15-08	1495.63	50.295	0.054	29.525	0.682	0.042	0.242	14.778	2.883	0.02	ND	98.521	73.9079
E74R2W15-09	1495.63	50.914	0.034	29.634	0.664	0.033	0.243	14.729	3.103	0.009	ND	99.363	72.3988
E74R2W15-10	1495.63	52.882	0.054	28.273	0.901	0.052	0.185	12.988	3.899	0.013	0.016	99.263	64.7983
E74R2W15-11	1495.63	51.968	0.013	28.785	0.741	0.021	0.205	13.717	3.424	0.017	ND	98.891	68.8841
E74R2W15-12	1495.63	50.821	0.034	29.826	0.629	0.02	0.256	14.712	2.927	0.004	0.029	99.258	73.5277
E74R2W15-13	1495.63	52.436	0.012	28.692	0.782	0.027	0.212	13.408	3.831	0.015	ND	99.415	65.9172
E74R2W15-14	1495.63	51.656	0.017	28.913	0.825	ND	0.209	13.85	3.398	0.004	ND	98.872	69.2531
E75R1W56-01	1504.06	51.051	0.091	29.164	0.608	ND	0.279	14.252	3.183	0.015	0.043	98.686	71.2171
E75R1W56-02	1504.06	51.695	0.066	28.566	0.768	0.025	0.275	13.808	3.666	0.013	0.005	98.887	67.5469
E75R1W56-03	1504.06	51.249	0.025	29.516	0.633	ND	0.273	14.424	3.189	0.01	ND	99.319	71.424
E75R1W56-05	1504.06	52.817	0.052	28.447	0.851	0.074	0.244	13.158	3.999	0.011	0.021	99.674	64.5168
E76R2W23-01	1508.44	53.212	0.078	27.97	1.031	ND	0.244	12.59	4.118	0.014	0.039	99.296	62.818
E76R2W23-02	1508.44	50.507	0.02	30.141	0.504	0.006	0.235	15.17	2.732	0.012	0.01	99.337	75.4205
E76R2W23-03	1508.44	51.179	0.036	29.474	0.627	ND	0.288	14.515	2.923	0.006	0.017	99.065	73.2913
E76R2W23-04	1508.44	50.888	0.073	29.744	0.662	0.027	0.306	14.68	2.971	0.011	ND	99.362	73.1936
E76R2W23-05	1508.44	50.865	0.026	29.81	0.7	ND	0.331	14.903	2.867	0.013	0.031	99.546	74.1768
E76R2W23-06	1508.44	48.875	ND	30.678	0.694	ND	0.317	15.651	2.279	0.004	0.039	98.537	79.1448
E76R2W23-07	1508.44	51.205	0.049	29.485	0.626	0.026	0.273	14.518	2.895	0.014	0.003	99.094	73.4833
E76R2W23-08	1508.44	54.274	0.043	27.662	0.944	0.027	0.156	12.095	4.617	0.02	0.004	99.842	59.1441
E76R2W23-09	1508.44	49.267	0.018	30.717	0.585	ND	0.238	15.65	2.5	0.021	ND	98.996	77.5748
E76R2W23-10	1508.44	51.464	0.009	29.311	0.583	0.048	0.277	14.384	3.214	0.013	0.015	99.318	71.2074
E77R2W32-01	1512.46	48.0647	0.0161	33.1181	0.3633	ND	0.2371	16.8621	1.761	0.0116	0.3298	100.764	84.1051
E77R2W32-02	1512.46	47.3046	0.013	34.4158	0.3801	ND	0.1792	16.8182	1.6113	0.0246	0.2775	101.024	85.2243
E77R2W32-03	1512.46	47.4706	0.0183	33.4557	0.3053	0	0.2058	16.8217	1.6187	0.0045	0.3516	100.252	85.1691
E77R2W32-04	1512.46	46.3899	0.007	33.7779	0.4239	0.0008	0.1419	17.5863	1.3301	0.0106	0.2432	99.9116	87.961
E77R2W32-05	1512.46	49.4062	0.0292	32.498	0.4888	0.0044	0.2199	15.2791	2.505	0.0042	0.2992	100.734	77.1196
E77R2W32-06	1512.46	46.0851	0.0168	34.0522	0.4337	0.0075	0.1718	17.409	1.3381	ND	0.3054	99.8196	87.7892
E77R2W32-07	1512.46	48.1576	ND	33.6979	0.4427	0.001	0.1544	16.3896	1.8113	0.011	0.3106	100.976	83.334
E77R2W32-08	1512.46	48.2908	0.0184	33.5779	0.3809	0.0055	0.1795	16.4541	1.7933	0.0178	0.2867	101.005	83.5263
E77R2W32-09	1512.46	52.5724	0.0531	30.0214	0.8243	0.0062	0.1357	13.2293	3.7424	0.0085	0.2875	100.881	66.1411
E78R3W21-02	1518.43	45.591	ND	33.883	0.295	ND	0.139	18.645	0.873	0.004	0.002	99.432	92.1888
E78R3W21-03	1518.43	45.53	0.056	33.594	0.335	ND	0.171	18.471	0.952	ND	ND	99.109	91.4688
Supplementary Table 5. continued.
Element	Depth	SiO2	TiO2	Al2O3	FeO	MnO	MgO	CaO	Na2O	K2O	P2O5	Total	An (%)
E78R3W21-04	1518.43	46.007	0.01	33.696	0.392	0.028	0.154	18.577	0.989	0.011	0.055	99.919	91.2125
E78R3W21-05	1518.43	45.3166	0.0094	33.458	0.4056	0.0054	0.1473	17.8289	1.0328	ND	0.3431	98.5471	90.5118
E78R3W21-06	1518.43	46.0995	0.0211	32.4577	0.3983	0.0023	0.1808	17.7781	1.1456	0.0132	0.3552	98.4518	89.5568
E78R3W21-07	1518.43	46.9274	ND	33.1427	0.379	0.0022	0.1429	17.299	1.287	0.0074	0.3692	99.5568	88.1343
E78R3W21-08	1518.43	46.1051	0.0041	32.787	0.4062	ND	0.1602	17.7899	1.1823	0.0158	0.3318	98.7824	89.2645
E78R3W21-09	1518.43	47.3242	ND	32.9422	0.3743	0.0072	0.184	17.3654	1.334	0.012	0.4016	99.9449	87.7952
E78R3W21-10	1518.43	46.8319	0.0156	32.952	0.4067	0.0112	0.1883	17.4807	1.2692	0.0045	0.3392	99.4993	88.3869
E78R3W21-12	1518.43	48.7149	0.0292	31.6093	0.4886	0.0026	0.2455	16.2482	1.9727	0.011	0.3106	99.6326	81.9869
E78R4W48-01	1520.09	50.8604	0.0475	29.3533	0.7082	0.0023	0.2059	14.126	3.2534	0.0023	0.3019	98.8612	70.5826
E78R4W48-02	1520.09	49.5817	0.0265	30.6539	0.5683	0.0158	0.2167	15.1411	2.6185	0.0117	0.3433	99.1775	76.164
E78R4W48-03	1520.09	50.6991	0.0185	29.4369	0.7338	0.0166	0.2133	14.5066	2.9921	0.0036	0.2936	98.9141	72.82
E78R4W48-04	1520.09	52.9964	0.0463	29.2554	0.8391	0.0036	0.2045	13.709	3.4261	0.0111	0.2632	100.755	68.8585
E78R4W48-05	1520.09	51.218	0.0518	30.6546	0.745	0.0064	0.192	14.6265	2.9011	0.0059	0.2947	100.696	73.5872
E78R4W48-06	1520.09	49.6116	0.0537	30.7091	0.7102	0.0043	0.2037	15.0549	2.6036	ND	0.3181	99.2692	76.1639
E79R2W38-01	1525.84	49.21	ND	30.9	0.596	ND	0.216	15.649	2.617	ND	0.027	99.215	76.768
E79R2W38-02	1525.84	49.077	ND	30.411	0.661	ND	0.193	15.597	2.574	0.004	0.044	98.561	77.0033
E79R2W38-03	1525.84	51.594	ND	28.875	0.819	0.047	0.212	14.006	3.633	0.021	0.007	99.214	68.0551
E79R2W38-04	1525.84	48.242	ND	31.297	0.482	ND	0.219	16.075	2.181	0.012	ND	98.508	80.2875
E79R2W38-05	1525.84	50.128	ND	29.971	0.728	0.009	0.213	14.98	2.938	0.007	ND	98.974	73.8052
E79R2W38-06	1525.84	49.01	0.023	30.948	0.553	0.009	0.241	15.872	2.374	0.008	ND	99.038	78.6987
E79R2W38-07	1525.84	48.696	0.006	31.092	0.477	0.058	0.204	15.99	2.275	ND	0.013	98.811	79.525
E79R2W38-08	1525.84	50.199	0.127	30.038	0.702	ND	0.239	14.739	3.101	0.007	ND	99.152	72.4252
E79R2W38-09	1525.84	52.993	0.035	28.193	0.963	0.022	0.141	12.562	4.107	0.019	0.008	99.043	62.8284
E79R2W38-10	1525.84	48.54	ND	31.39	0.32	ND	0.195	16.376	2.114	0.002	ND	98.937	81.0631
E79R2W38-11	1525.84	49.725	ND	30.557	0.518	0.061	0.254	15.502	2.589	0.006	0.018	99.23	76.7915
E79R2W38-12	1525.84	53.403	0.081	27.836	0.902	0.02	0.13	12.554	4.352	0.027	0.009	99.314	61.4504
E79R2W38-13	1525.84	51.065	ND	29.116	0.674	0.015	0.208	13.901	3.451	0.012	0.009	98.451	69.0012
E79R2W38-14	1525.84	48.799	ND	30.814	0.559	0.009	0.267	15.687	2.379	0.004	0.001	98.519	78.466
E79R2W38-15	1525.84	49.962	0.071	30.792	0.466	0.006	0.244	15.554	2.712	0.002	ND	99.809	76.0152
E80R1W37-05	1533.97	50.306	ND	29.824	0.637	0.011	0.223	14.633	3.092	0.01	0.018	98.754	72.339
E80R1W37-06	1533.97	51.192	0.155	29.109	0.741	0.05	0.267	14.162	3.388	0.025	0.037	99.126	69.7876
E80R1W37-08	1533.97	50.973	0.128	29.15	0.756	0.051	0.247	14.304	3.268	0.019	0.032	98.928	70.7493
E80R1W37-10	1533.97	52.798	0.063	28.317	0.734	ND	0.175	12.931	4.04	0.022	ND	99.08	63.8824
E80R1W93-01	1533.97	54.554	0.0429	28.378	0.9331	0.0221	0.0903	12.0725	4.3898	0.0114	0.2318	100.726	60.3131
E80R1W93-02	1533.97	52.6221	0.044	28.2489	0.8584	0.0175	0.1371	12.5657	4.1029	0.0173	0.2144	98.8283	62.8586
E80R1W93-04	1533.97	51.7147	0.0339	29.747	0.6464	0.0124	0.2446	14.1345	3.2362	0.0198	0.2782	100.068	70.705
E80R1W93-07	1533.97	57.3789	0.0884	27.3013	1.0385	0.0064	0.0752	10.3652	5.392	0.0216	0.2319	101.899	51.51
E80R1W93-08	1533.97	56.2328	0.0552	27.3824	0.931	0.0118	0.1	10.5891	5.0688	0.0242	0.2186	100.614	53.5839
E81R1W54-01	1543.44	52.328	0.01	29.396	0.674	ND	0.281	13.782	3.605	0.016	0.019	100.111	67.8726
E81R1W54-02	1543.44	51.888	0.036	29.712	0.839	0.038	0.323	14.34	3.336	0.027	ND	100.539	70.3738
E81R1W54-03	1543.44	51.97	ND	29.236	0.839	0.085	0.248	13.914	3.514	0.007	ND	99.813	68.6331
E81R1W54-04	1543.44	55.137	0.082	27.291	0.979	ND	0.122	11.247	4.909	0.018	0.003	99.788	55.8706
E81R1W54-05	1543.44	52.359	0.089	29.116	0.932	ND	0.258	13.703	3.758	0.01	0.006	100.231	66.8323
E81R1W54-06	1543.44	51.497	0.016	29.431	0.834	ND	0.305	14.185	3.227	0.012	0.033	99.54	70.8376
E81R1W54-07	1543.44	51.791	0.031	29.432	0.65	0.014	0.273	14.204	3.381	0.014	ND	99.79	69.8935
E81R1W54-08	1543.44	53.5	0.035	28.248	0.957	ND	0.205	12.738	4.213	0.005	0.026	99.927	62.5579
E81R1W54-09	1543.44	52.037	0.055	29.018	0.894	ND	0.347	14.094	3.365	0.002	ND	99.812	69.8297
E81R1W54-10	1543.44	52.083	0.084	28.951	1.096	0.001	0.372	14.07	3.442	0.006	0.001	100.106	69.3147
E81R1W54-11	1543.44	52.842	ND	28.759	0.839	0.007	0.218	13.143	3.975	0.004	ND	99.787	64.6284
E81R1W54-12	1543.44	53.054	0.065	28.686	0.992	0.001	0.214	13.284	3.635	0.012	ND	99.943	66.8815
E81R1W54-13	1543.44	52.178	0.028	29.527	0.927	0.056	0.236	13.963	3.504	0.019	0.003	100.441	68.7699
E81R1W54-14	1543.44	52.7	0.037	28.992	0.943	ND	0.212	13.395	3.894	0.014	ND	100.187	65.5279
E82R1W23-01	1552.23	51.533	0.038	30.035	0.876	0.01	0.263	14.318	3.247	0.013	0.004	100.337	70.9028
E82R1W23-02	1552.23	54.544	0.066	27.457	1.131	0.063	0.14	11.516	4.952	0.03	ND	99.899	56.238
E82R1W23-03	1552.23	52.436	0.019	29.385	0.848	0.054	0.324	13.847	3.586	0.014	ND	100.513	68.09
E82R1W23-04	1552.23	52.86	0.049	28.688	1.011	0.038	0.266	13.4	3.826	0.014	ND	100.152	65.9331
E82R2W91-01	1554.25	52.246	ND	29.453	0.908	ND	0.333	14.124	3.271	0.012	0.014	100.361	70.4675
E82R2W91-02	1554.25	53.49	0.054	28.094	1.103	ND	0.24	12.489	4.369	0.017	ND	99.856	61.2348
E82R2W91-03	1554.25	52.021	0.039	29.476	0.777	ND	0.264	14.074	3.511	0.013	0.032	100.207	68.897
E82R2W91-04	1554.25	51.21	0.005	30.356	0.602	0.034	0.3	14.554	3.111	0.001	0.026	100.199	72.1075
E82R2W91-05	1554.25	51.005	0.024	30.307	0.724	ND	0.309	14.839	2.888	ND	0.01	100.106	73.9539
E82R3W58-01	1555.28	52.465	0.031	29.058	1.159	0.002	0.331	13.596	3.573	0.021	ND	100.236	67.7706
E82R3W58-02	1555.28	54.506	0.074	27.701	1.331	0.068	0.117	11.703	5.022	0.033	ND	100.555	56.2889
E82R3W58-03	1555.28	52.513	0.033	28.995	1.052	0.053	0.316	13.547	3.594	0.028	ND	100.131	67.5634
E82R3W58-04	1555.28	52.741	0.007	28.98	0.975	ND	0.323	13.47	3.749	0.056	0.043	100.344	66.5045
E82R3W58-05	1555.28	51.492	0.031	29.748	0.762	0.037	0.329	14.469	3.155	0.011	ND	100.034	71.7055
E82R3W58-07	1555.28	51.529	0.101	29.585	0.841	0.073	0.348	14.284	3.191	0.027	0.002	99.981	71.2117
E83R1W121-01	1562.61	51.351	ND	29.85	0.687	0.025	0.289	14.779	3.103	0.003	0.011	100.098	72.4664
E83R1W121-02	1562.61	52.367	0.031	29.09	0.735	ND	0.29	13.757	3.592	0.016	0.013	99.891	67.9117
E83R1W121-03	1562.61	52.916	ND	28.277	0.912	0.024	0.242	13.173	3.751	0.28	0.032	99.607	65.994
E83R1W121-04	1562.61	52.007	0.031	28.545	0.962	0.09	0.283	13.506	3.634	0.021	ND	99.079	67.2537
E83R1W121-05	1562.61	51.608	0.084	29.016	0.979	0.02	0.309	13.914	3.473	0.011	ND	99.414	68.8852
E83R1W121-06	1562.61	54.327	0.01	27.327	1.037	ND	0.131	11.686	4.638	0.022	ND	99.178	58.2
Supplementary Table 5. continued.
Element	Depth	SiO2	TiO2	Al2O3	FeO	MnO	MgO	CaO	Na2O	K2O	P2O5	Total	An (%)
E83R1W121-07	1562.61	52.686	0.058	29.001	0.933	0.033	0.285	13.351	3.682	0.011	0.02	100.06	66.7082
E83R1W121-08	1562.61	50.934	0.128	28.848	0.921	0.057	0.326	14.152	3.338	0.063	0.013	98.78	70.0853
E83R1W121-09	1562.61	52.058	0.064	28.932	0.709	ND	0.284	13.637	3.488	0.072	0.035	99.279	68.3594
E83R1W121-10	1562.61	52.634	0.006	28.02	0.91	0.046	0.196	12.814	4.203	0.025	0.023	98.877	62.7527
E83R1W121-11	1562.61	51.533	0.132	29.141	0.927	0.061	0.304	13.922	3.377	0.009	ND	99.406	69.495
E83R1W121-12	1562.61	52.508	0.084	27.986	0.987	0.032	0.205	12.788	4.091	0.02	0.017	98.718	63.3346
E83R1W121-13	1562.61	53.326	ND	28.147	1.18	0.002	0.156	12.665	4.324	0.227	0.036	100.063	61.8112
E84R1W34-01	1571.44	55.372	0.049	27.125	1.163	0.021	0.107	10.913	5.252	0.027	ND	100.029	53.4502
E85R1W134-01	1580.44	47.2228	0.0031	32.5455	0.5614	0.0108	0.1428	16.6186	1.8153	0.0053	0.3625	99.2881	83.4954
E85R1W134-02	1580.44	47.6142	0.019	32.0475	0.5828	0.0134	0.1957	16.49	1.7889	0.0046	0.3283	99.0844	83.59
E85R1W134-03	1580.44	47.0986	0.0257	32.4096	0.5745	0.0027	0.184	16.5579	1.7321	0.0145	0.3232	98.9228	84.0829
E85R1W134-04	1580.44	47.0543	0.0457	32.4887	0.5513	0.0032	0.1676	16.6424	1.6658	0.0093	0.3657	98.994	84.6645
E85R1W134-05	1580.44	48.0322	0.0223	31.813	0.556	0.0083	0.1815	15.9532	2.1217	0.0084	0.3166	99.0132	80.6015
E85R1W134-06	1580.44	48.7755	0.0412	30.592	0.6515	0.0144	0.3433	15.4406	2.4893	ND	0.3271	98.6749	77.4147
E85R1W134-08	1580.44	48.598	0.0341	30.8498	0.6051	0.0037	0.3413	15.7631	2.3129	0.0068	0.3161	98.8309	79.0186
E85R1W134-09	1580.44	49.283	0.0134	30.5375	0.6404	0.0164	0.3564	15.4513	2.5411	0.0195	0.312	99.171	77.0648
E85R1W134-10	1580.44	48.2331	0.0208	31.1971	0.5777	0.0056	0.314	15.8764	2.1716	0.0136	0.3014	98.7113	80.1588
E85R1W134-11	1580.44	49.7086	0.0244	30.4817	0.6884	0.0092	0.3798	15.1021	2.6006	0.0016	0.3046	99.301	76.2416
E85R1W134-12	1580.44	50.8886	0.0652	28.8979	1.0514	0.008	0.4452	13.8435	3.2454	0.1191	0.2665	98.8308	70.2129
E85R1W134-13	1580.44	46.3325	0.0143	33.3493	0.4428	ND	0.1831	17.3824	1.4269	0.0126	0.3264	99.4703	87.0663
E85R1W134-14	1580.44	46.555	0.0347	33.5875	0.4491	0.0016	0.1655	17.3186	1.4676	0.0019	0.3377	99.9192	86.704
E86R2W16-01	1586.42	49.459	0.026	31.135	0.452	ND	0.321	16.067	2.281	0.004	ND	99.745	79.5603
E86R2W16-02	1586.42	50.26	ND	30.84	0.633	0.011	0.366	15.621	2.385	0.01	0.025	100.151	78.352
E86R2W16-03	1586.42	50.723	0.042	30.15	0.475	0.036	0.345	14.682	2.713	0.28	ND	99.446	74.9406
E86R2W16-04	1586.42	47.228	0.023	33.023	0.441	0.022	0.208	17.428	1.468	0.013	ND	99.854	86.7733
E86R2W16-05	1586.42	49.178	0.018	31.415	0.504	0.022	0.307	16.16	2.093	0.009	0.004	99.71	81.0125
E86R2W16-06	1586.42	50.203	0.039	30.777	0.52	0.041	0.338	15.357	2.656	0.009	0.015	99.955	76.1629
E86R2W16-07	1586.42	49.766	0.012	31.172	0.625	ND	0.342	15.965	2.348	ND	0.027	100.257	78.9799
E86R2W16-08	1586.42	50.36	0.028	30.645	0.69	ND	0.41	15.398	2.67	0.001	ND	100.202	76.1158
E86R2W16-09	1586.42	50.75	0.045	30.298	0.842	ND	0.339	15.05	2.951	0.013	0.006	100.294	73.81
E86R2W16-10	1586.42	47.603	ND	32.631	0.514	ND	0.235	17.005	1.552	ND	0.021	99.561	85.8251
E87R1W86-01	1594.86	49.4363	0.0422	31.1609	0.5293	0.0001	0.3372	15.5471	2.4333	0.0113	0.2984	99.7961	77.9285
E87R1W86-02	1594.86	52.2579	0.0362	29.5791	0.906	0.0066	0.2219	13.2769	3.649	0.0117	0.2394	100.185	66.7845
E87R1W86-04	1594.86	55.4377	0.0723	28.3761	1.1232	0.0146	0.1068	11.5545	4.6757	0.011	0.2034	101.575	57.727
E87R1W86-05	1594.86	50.6915	0.0223	31.4339	0.5563	0.0089	0.3548	15.2565	2.618	ND	0.2994	101.242	76.305
E87R1W86-06	1594.86	54.5788	0.0679	28.5803	1.0001	0.0027	0.1292	11.8247	4.5177	0.0055	0.2407	100.948	59.1234
E87R1W86-08	1594.86	50.7901	0.0227	30.3916	0.7404	0.0072	0.3037	14.3846	2.9374	0.0113	0.3132	99.9022	73.0176
E88R1W41-01	1603.51	51.3769	0.0744	30.6283	0.9913	ND	0.2933	14.3127	3.5286	0.0108	0.3051	101.521	69.1497
E88R1W106-03	1604.16	48.1143	0.0242	33.0839	0.5835	0.0037	0.1784	16.8163	1.7356	0.0067	0.3664	100.913	84.2623
E88R1W106-04	1604.16	49.2676	0.0229	31.0844	0.6525	0.006	0.2632	15.0841	2.6548	0.0132	0.2924	99.3411	75.8441
E88R1W106-05	1604.16	48.5845	0.034	31.6473	0.5898	0.0034	0.2581	15.6733	2.4411	0.0196	0.3176	99.5687	78.0124
E88R1W106-06	1604.16	49.1825	0.0185	31.6698	0.5677	0.0168	0.2293	15.6474	2.408	0.028	0.3041	100.072	78.2175
E88R1W106-07	1604.16	51.4116	0.0394	31.5876	0.5641	0.0159	0.2791	14.9567	2.719	ND	0.2944	101.868	75.246
E88R1W106-08	1604.16	51.1088	0.0374	31.6145	0.5758	0.007	0.3414	14.9965	2.7027	0.0036	0.3043	101.692	75.4071
E88R1W106-09	1604.16	50.6856	0.0324	31.6468	0.5656	0.0008	0.2713	14.969	2.7267	0.0077	0.2778	101.184	75.2086
E88R1W106-10	1604.16	50.2793	0.0205	31.8837	0.6247	0.0105	0.2616	15.073	2.6846	0.0039	0.2644	101.106	75.6255
E88R1W106-12	1604.16	50.0244	0.0336	31.4271	0.5673	ND	0.2868	15.3385	2.5367	0.0119	0.2822	100.508	76.9658
E88R1W106-13	1604.16	50.9165	0.0524	30.9586	0.6026	ND	0.3281	14.7568	2.9196	0.0058	0.2872	100.828	73.6361
E88R1W106-14	1604.16	48.3915	0.0051	33.5719	0.5192	ND	0.2439	16.843	1.6123	0.0096	0.3422	101.539	85.235
E88R1W106-15	1604.16	50.6551	0.0325	31.8484	0.5694	0.0166	0.2666	15.1573	2.5875	0.0106	0.346	101.49	76.3988
E88R1W106-16	1604.16	49.0547	0.0351	32.5511	0.5055	0.0054	0.216	16.4752	1.9693	0.0042	0.328	101.144	82.2161
E88R1W106-18	1604.16	53.0201	0.047	30.1392	1.0804	0.0095	0.2477	13.5191	3.4956	0.024	0.3173	101.9	68.124
E88R1W106-19	1604.16	51.6217	0.0411	30.9914	0.793	0.0264	0.2804	14.4239	3.048	0.0233	0.2967	101.546	72.3378
E88R1W106-20	1604.16	52.1602	0.047	30.0597	0.8409	0.0166	0.3617	14.1439	3.2101	0.0152	0.2789	101.134	70.8862
ND = not detected. Wt. % for major element contents. An: anorthite content of plagioclase.

## Sheet: Supplementary Table 6
Supplementary Table 6. Temperature and pressure reslult calculated based on clinopyroxene
Sample No.	Subunit	Mineral	KD(Fe-Mg)cpx-liq	T (ºC)	P（Kbar)
E74R2W15 2-1	1c	Clinopyroxene	0.265936	1138.91	0.958236
E74R2W15 2-12	1c	Clinopyroxene	0.263629	1128.88	0.123482
E74R2W15 2-3	1c	Clinopyroxene	0.264088	1130.87	0.633574
E74R2W15 3-3	1c	Clinopyroxene	0.26312	1126.67	0.0820802
E75R1W0-5 4-3	1c	Clinopyroxene	0.26659	1141.76	2.57797
E76R2W23 1-1	1c	Clinopyroxene	0.265848	1138.52	1.82026
E76R2W23 1-3	1c	Clinopyroxene	0.265513	1137.07	1.71974
E76R2W23 2-2	1c	Clinopyroxene	0.267334	1145.02	2.74717
E80R1W37 2-1	1c	Clinopyroxene	0.266193	1140.03	1.02762
E80R1W37 3-1	1c	Clinopyroxene	0.268321	1149.34	2.63076
E80R1W37 3-5	1c	Clinopyroxene	0.269394	1154.05	3.55684
E80R1W37 3-6	1c	Clinopyroxene	0.27054	1159.1	4.51627
E80R1W37 4-2	1c	Clinopyroxene	0.270595	1159.34	4.29196
E80R1W37 4-3	1c	Clinopyroxene	0.269581	1154.87	3.54112
E80R1W37 4-4	1c	Clinopyroxene	0.269634	1155.11	3.77344
E80R1W37 4-5	1c	Clinopyroxene	0.26913	1152.89	3.30402
E80_2_31-34_3-4	1d	Clinopyroxene	0.255895	1095.64	2.50521
E80_2_31-34_4-2	1d	Clinopyroxene	0.25622	1097.03	2.28144
E80_2_31-34_5-1	1d	Clinopyroxene	0.255488	1093.91	2.56937
E82_1_23-24_1-2	1d	Clinopyroxene	0.267228	1144.55	1.72425
E82_1_23-24_1-3	1d	Clinopyroxene	0.26539	1136.53	1.00814
E82_1_23-24_1-5	1d	Clinopyroxene	0.267703	1146.63	2.29189
E82_1_23-24_1-6	1d	Clinopyroxene	0.264942	1134.58	0.742538
E82_3_58-56_2-3	1d	Clinopyroxene	0.264282	1131.71	0.0998264
E82_3_58-56_2-5	1d	Clinopyroxene	0.269896	1156.26	2.73734
E82_3_58-56_3-3	1d	Clinopyroxene	0.268118	1148.45	1.96353
E82_3_58-56_4-2	1d	Clinopyroxene	0.268752	1151.23	2.49598
E82_3_58-56_4-4	1d	Clinopyroxene	0.266749	1142.46	1.00632
E82_3_58-56_4-7	1d	Clinopyroxene	0.268546	1150.33	1.73767
E82_3_58-56_4-8	1d	Clinopyroxene	0.269438	1154.24	2.30179
E83_3_16-19_1-1	1d	Clinopyroxene	0.265276	1136.04	0.433384
E83_3_16-19_1-2	1d	Clinopyroxene	0.266874	1143.01	1.25525
E83_3_16-19_2-1	1d	Clinopyroxene	0.26478	1133.88	0.168155
E83_3_16-19_2-2	1d	Clinopyroxene	0.265255	1135.94	0.304894
E83_3_16-19_3-1	1d	Clinopyroxene	0.264794	1133.94	0.104437
E83-1W 121 1-1	1d	Clinopyroxene	0.266263	1140.34	1.09863
E84_1_34-37_2-5	1e	Clinopyroxene	0.261888	1121.34	0.578839
E84_1_34-37_2-6	1e	Clinopyroxene	0.264995	1134.81	1.63225
E84_1_34-37_2-7	1e	Clinopyroxene	0.266872	1143	2.2642
E84_1_34-37_3-3	1e	Clinopyroxene	0.264952	1134.63	1.69569
E84_1_34-37_4-1	1e	Clinopyroxene	0.266668	1142.11	2.47021
E84_1_34-37_8-2	1e	Clinopyroxene	0.262838	1125.45	1.12512
E84_1_34-37-11-1	1e	Clinopyroxene	0.267745	1146.82	2.66741
E84_1_34-37-9-3	1e	Clinopyroxene	0.271916	1165.18	5.18539
E85_1_134-136_1-3	1e	Clinopyroxene	0.268433	1149.83	0.744168
E85_1_134-136_3-9	1e	Clinopyroxene	0.269464	1154.36	1.34575
E85_1_134-136_5-2	1e	Clinopyroxene	0.268723	1151.1	0.601348
E85_1_134-136_5-3	1e	Clinopyroxene	0.268649	1150.78	0.490003
E85_1_134-136_6-1	1e	Clinopyroxene	0.269423	1154.18	1.23118
E85_1_134-136_6-3	1e	Clinopyroxene	0.267346	1145.07	0.214539
E85_1_134-136_8-3	1e	Clinopyroxene	0.268094	1148.35	0.628593
E85_1_134-136_8-4	1e	Clinopyroxene	0.267461	1145.57	0.0310792
E86_1_29-23_3-2	1e	Clinopyroxene	0.268368	1149.54	1.46845
E86_2_16-19_15	1e	Clinopyroxene	0.271162	1161.84	3.01014
E87_1_86-89_12-1	1e	Clinopyroxene	0.26809	1148.33	0.403461
E87_1_86-89_12-3	1e	Clinopyroxene	0.268793	1151.41	0.49165
E87_1_86-89_12-6	1e	Clinopyroxene	0.268194	1148.78	0.616241
E88_1_45_1-1	1e	Clinopyroxene	0.26477	1133.83	0.568835
E88_1_45_1-2	1e	Clinopyroxene	0.263519	1128.4	0.217895
E88_1_45_1-3	1e	Clinopyroxene	0.265207	1135.73	0.880773
E88_1_45_1-4	1e	Clinopyroxene	0.264383	1132.15	0.675407
E88_1_45_2-3	1e	Clinopyroxene	0.26499	1134.79	0.622106
E88_1_45_3-1	1e	Clinopyroxene	0.264694	1133.5	0.313391
E88_1_45_3-2	1e	Clinopyroxene	0.266362	1140.77	1.7229
E88_1_45_3-3	1e	Clinopyroxene	0.265773	1138.2	0.910323
E88_1_45_4-1	1e	Clinopyroxene	0.263403	1127.9	0.116444
E88_1_45_4-2	1e	Clinopyroxene	0.266437	1141.1	1.61656
E88_1_45_6-1	1e	Clinopyroxene	0.265742	1138.07	1.22925
E88_1_45_7-1	1e	Clinopyroxene	0.263666	1129.04	0.133202
E88_1_45_7-2	1e	Clinopyroxene	0.26505	1135.05	0.871979
E88_1_45_8-1	1e	Clinopyroxene	0.266298	1140.49	1.27201
E88_1_106_5-4	1f	Clinopyroxene	0.264577	1133	0.537321
E88_1_106_5-5	1f	Clinopyroxene	0.26442	1132.31	0.429508
KD(Fe-Mg)cpx-liq calculate from Eqn. 35, Putirka et al. (2008)
The thermobarometry is calculated based on the equation from Putirka et al., 1996.

## Sheet: Supplementary Table 7
Supplementary Table 7. Summary of replicate analyses of trace element of reference standard BCR-2G compared to the GeoReM preferred values for each element. See http://georem.mpch-mainz.gwdg.de/ for recommended values for the standard.
BCR-2G	GeoRem	GIG (n=56)			RSES (n=54)
	(ppm)	Average	St.Dev.	RSD	Average	St.Dev.	RSD
Rb	47	47.76	0.95	2	49.36	1.42	2.87
Sr	342	331.8	4.86	1.46	338.46	4.61	1.36
Y	35	32.73	0.55	1.68	32.87	1.16	3.53
Zr	184	176	2.26	1.29	179	5.79	3.23
Nb	12.5	12.2	0.3	2.45	12.45	0.17	1.36
Ba	683	670.27	13.44	2.01	682.09	8.47	1.24
La	24.7	24.01	0.35	1.44	24.42	0.48	1.95
Ce	53.3	51.01	0.83	1.62	52.82	0.99	1.88
Pr	6.7	6.3	0.16	2.5	6.49	0.18	2.72
Nd	28.9	27.51	0.88	3.2	28.37	0.76	2.7
Sm	6.59	6.47	0.32	5.02	6.43	0.19	2.98
Eu	1.97	1.85	0.08	4.46	1.88	0.06	3.15
Gd	6.71	6.38	0.31	4.93	6.26	0.17	2.72
Tb	1.02	0.95	0.04	4.43	0.93	0.03	3.29
Dy	6.44	6.2	0.23	3.77	6.14	0.16	2.66
Ho	1.27	1.26	0.05	3.72	1.22	0.04	3.23
Er	3.7	3.58	0.17	4.74	3.46	0.11	3.09
Tm	0.51	0.51	0.03	6.42	0.49	0.02	4.62
Yb	3.39	3.35	0.22	6.55	3.22	0.11	3.42
Lu	0.503	0.5	0.03	6.83	0.47	0.02	3.86
Hf	4.84	4.64	0.18	3.84	4.47	0.13	2.96
Ta	0.78	0.76	0.04	5.62	0.77	0.02	2.79
Pb	11	10.78	0.31	2.84	11.11	0.31	2.81
Th	5.9	5.85	0.16	2.66	5.74	0.11	1.83
U	1.69	1.69	0.05	3.1	1.74	0.05	2.7
St.Dev.: standard deviation. RSD: relative standard deviation
GIG: Guangzhou Institute of Geochemistry, Chinese Academy of Sciences
RSES: Research School of Earth Sciences in Australian National University
